# Supplementary material for: Interspecies relationships of natural amoebae and bacteria with C. elegans create environments propitious for multigenerational diapause
Source: mSystems. 2025 Mar 20;10(4):e01566-24. doi: 10.1128/msystems.01566-24 (PMC12013276; doi:10.1128/msystems.01566-24)
Supplement: Data set 1 — All data. [file msystems.01566-24-s0001.xlsx]

## Sheet: Figure 1
Figure 1
Fig 1H
	Colonization fraction
NGM	0	0.02	0
E. coli OP50	0.96	0.99	0.95
Comamonas	0.64	0.86	0.66	0.93
Chryseobacterium	0.01	0	0
Rhodococcus	0	0	0	0.03
Stenotrophomonas	0.93	0.84	0.84
ensemble	0.8	0.77	0.58
Fig 1I
	Colonization time
NGM	100	100	100
E. coli OP50	1.95	2.66	1.42
Comamonas	2.69	2.86	3.7	4.49
Chryseobacterium	100	100	100
Rhodococcus	100	100	100
Stenotrophomonas	2.31	1.34	1.65
ensemble	7.81	3.33	5

## Sheet: Figure 2
Figure 2
Fig. 2A
	Adults
Ensemble (E)	95.9	95.2	97.2
E plus Tetramitus	93.5	97.3	96.7
E. coli OP50	88.1	91.2	92.3
Comamonas	93.8	98.2	96.8
Stenotrophomonas	99	95.1	95.5
Chryseobacterium	3.8	4.2	4.2
Rhodococcus	8.8	7.7
Fig. 2B
Average intensity of GFP
ensemble	Comamonas	Stenotrophomonas	Chryseobacterium	Rhodococcus
0.057123	0.553687	27.5998	21.9901	3.04662
0.088359	-0.05067	31.1159	18.4788	0.975209
-0.2736	-0.45593	38.2759	12.0587	1.42229
0.305334	0.021731	19.2554	22.7512	3.39581
0.42923	-0.41027	22.3186	25.7247	0.730247
0.207096	0.162942	14.685	20.1734	2.57689
0.165831	-0.04987	24.5018	28.5428	8.2334
0.214281	-0.05458	26.7777	43.3405	-2.91623
-0.14916	-0.47409	23.6521	33.1607	1.33454
-0.38009	-0.61046	24.3255	20.2279	0.548979
Fig. 2C
Position in the lawn nematodes placed outside
	lawn (Center + Border)
ensemble (E)	100	100	100	97	97.7	95.1	98.5	98.8	98.4
E plus Tetramitus	100	100	91.4	95.8	97.3	97.3	98.2	98.9	98.3
Comamonas	83.4	96.2	100	89.8	87.3	91.4	96.5	96.4	95.7
Stenotrophomonas	100	100	100	95.2	100	100	100	100	99
Chryseobacterium	93.9	97.7	97.8	90.2	94.8	95.4
Rhodococcus	21.6	11.2	15.7	51.3	15	25	71.4	50	42.9
Fig. 2D
Pharyngeal pumping in E and monocultures
Ensemble (E)	E plus Tetramitus	Comamonas	Stenotrophomonas	Chryseobacterium	Rhodococcus
126	229	280	256	271	197
180	232	258	264	269	199
157	217	278	252	265	187
137	230	283	257	258	187
176	215	289	249	251	200
133	217	269	241	255	201
112	219	275	244	244	213
95	217	261	186	279	212
167	196	260	261	260	209
164	230	256	250	271	232
200	216
194	233
183	218
192	187
119	216
200	246
135	188
176	149
151	125
129	200
Fig. 2E
	DAF-16::GFP localization
	cytosolic			nuclear
E. coli 20°C	100	100	100	0	0	0
E. coli 37°C	0	0	0	100	100	100
ensemble 20°C	100	98	100	0	2	0
ensemble 37°C	4	9	9	96	91	91
Rhodococcus 20°C	100	100	100	0	0	0
Rhodococcus 37°C	0	0	0	100	100	100

## Sheet: Figure 3
Figure 3
Fig. 3A
Total CFU per bacteria and amoebae
	Comamonas			Chryseobacterium			Rhodococcus			Stenotrophomonas			All CFUs			Amoebae
1	50000000	60000000	20000000	300000000	200000000	100000000	800000000	50000000	300000000	200000000	50000000	100000000	1000000000	400000000	500000000	168000000	122000000	145000000
2	70000000	90000000	80000000	300000000	300000000	200000000	400000000	200000000	200000000	1000000000	1000000000	800000000	2000000000	2000000000	1000000000	14000000	13000000	13000000
3	9000000	9000000	8000000	80000000	70000000	90000000	100000000	90000000	100000000	400000000	400000000	400000000	600000000	600000000	600000000	10000000	8000000	10000000
4	3000000	6000000	9000000	80000000	60000000	40000000	200000000	60000000	200000000	400000000	200000000	400000000	700000000	300000000	600000000	3000000	3000000	4000000
5	7000000	10000000	10000000	100000000	60000000	70000000	200000000	200000000	100000000	200000000	200000000	200000000	500000000	500000000	400000000	2000000	1200000	800000
6	9000000	10000000	10000000	80000000	100000000	80000000	100000000	200000000	200000000	300000000	300000000	200000000	500000000	600000000	500000000	1400000	600000	900000
7	7000000	6000000	6000000	70000000	60000000	70000000	100000000	100000000	200000000	200000000	200000000	200000000	400000000	400000000	500000000	500000	400000	200000
8	500000	500000	500000	50000000	50000000	50000000	200000000	200000000	200000000	200000000	200000000	200000000	500000000	500000000	500000000	180000	130000	160000
Fig. 3B
Nematode count
Total nematodes			Dauers
50000	66000	79000	6000	5333	6000
77333	60667	81000	1667	1667	667
5000	5417	2583	1917	2000	833
3867	5100	3533	1633	2133	1633
1833	667	1500	1167	400	633
5333	5667	6000	4000	4000	4333
208	258	783	183	183	733
375	267	208	308	225	183
Fig. 3C
Developmental stages
	Dauers			Adults			L1-L4
1	12	8.1	7.6	2	1	1.3	86	90.9	91.1
2	2.2	2.7	0.8	2.2	3.3	2.9	95.6	94	96.3
3	38.3	36.9	32.3	6.7	4.6	3.2	55	58.5	64.5
4	42.2	41.8	46.2	2.6	1.3	2.8	55.2	56.9	50.9
5	63.6	60	42	0	0	0	36.4	40	57.8
6	75	70.6	72.2	0	5.9	0	25	23.5	27.8
7	88	71	93.6	4	0	0	8	29	6.4
8	82.2	84.4	88	4.4	6.3	4	13.3	9.4	8
Fig. 3D
	Dauer recovery
	recovered
C. aquatica	97.5	100	98.5
E. coli OP50	87.5	100	100
Ensemble	88	100	100
Fig. 3E
Wild C. elegans Dauer formation under starvation and DaFNE
N2 (DaFNE)	7.4	16.1	9.8	15	16.9
JU1171 (DaFNE)	6	17	11.3	17.3	14.8	21.7												30	17.2	10.6	6.5	30
N2 (starvation)	36	3.3	12.2	12.7
JU1171(starvation)	30	17.2	10.6	6.5	30

## Sheet: Figure 4
Figure 4
Fig. 4A
Dauer in total population
E. coli OP50 (E.c)			ensemble (full Ens)			sup liquid Ens			lys liquid Ens			sup NGM Ens			lys NGM Ens			sup full Ens			lys full Ens
0	0	0	17	13	12	0	0	0	0	0	0	0	0	0	0	0	0	0	0	0	0	0	0
Fig. 4B
Intestinal CFU of bacteria per worm in ensembles and Rhodococcus
Comamonas	2707	840		1739	2474
Stenotrophomonas	167	4	22	4
Chryseobacterium	133	0.1	11	0.1	0.1
Rhodococcus	0.1	0.1	11	0.1	26
Rhodococcus	104	175	136	158

## Sheet: Figure 5
Figure 5
Fig. 5A
Nematode growth comparison ensemble vs single
	ensemble 20°C			Stenotrophomonas			Chryseobacterium			Rhodococcus			Rhodococcus plus E. coli			Stenotrophomonas plus Chrysobacterium			E. coli OP50			Comamonas
1	50000	66000	79000	10000	9333	9166	933	1017	1600	14133	10200	15000	11944	14667	12611	2800	5800	7100	17417	14666	13333.3	68000	66500	67333
2	77333	60667	81000	49666	72667	60666.7	57337	69677	54007	8000	4717	6267	5733	6967	5400	1717	3850	4250
3	5000	5417	2583				9100	5233	4033	2717	1383	2133	9100	5233	4033	110667	112667	38000
4	3867	5100	3533				8003	1933	1933	1417	1417	500	800	1933	1933	37000	80001	46000.1
5	1833	667	1500				7833	1000	1133	1158	1175	817	783	1000	1133	1934	1616	1566.7
6	5333	5667	6000				867	633	883	192	150	283	867	1017	1400	13900	15234	7366.7
7	208	258	783				650	1450	8003	450	675	567	4000	1450	800	4284	2583	5700
8	375	267	208				4167	2350	1750	383	550	92	4167	2350	1750	2200	2466	4933.3
Fig. 5B
Nematode dauers comparison ensemble vs single
	ensemble 20°C			Stenotrophomonas			Chryseobacterium			Rhodococcus			Rhodococcus plus E. coli			Stenotrophomonas plus Chrysobacterium
1	6000	5333	6000	1	1	1	1	1	1	933	533	1266.7	2400	1233.3	766.7	1	1	1
2	1667	1667	667	333	2667	3666.7	2667	1667	3000	1567	1067	1666.7	800	1633.3	700	17	83	116.7
3	1917	2000	833				33	100	100	733	450	700	2400	1233.3	766.7	3000	1667	333.3
4	1633	2133	1633				300	1167	667	1017	1050	316.7	500	1166.7	933.3	2667	8667	1666.7
5	1167	400	633				1567	1500	1200	658	983	741.7	450	533.3	916.7	617	550	400
6	4000	4000	4333				383	233	300	125	117	191.7	516.7	650	966.7	10700	10500	4800
7	183	183	733				333.3	1750	833.3	375	592	483.3	2100	1100	666.7	3050	1183	4833.3
8	308	225	183				525	1125	1350	192	533	91.7	2083.3	2116.7	1400	1117	1533	4116.7

## Sheet: Figure 6
Figure 6
Fig. 6B
Brood size per individual
Ensemble (E)	E plus Tetramitus	E. coli OP50	Comamonas	Stenotrophomonas	Chryseobacterium	Rhodococcus
128	103	102	198	78	31	3
106	122	102	160	66	6	65
124	126	84	158	0	72	2
145	108	121	169	83	65	0
137	48	60	163	113	50	5
120	81	84	135	125	50	20
128	52	114	148	171	81	1
132	89	110	4	103	12	19
138	21	83	173	87	33	0
95	169	118	177	94	30	51
161	62	82	167	123	46	51
135	108	131	162	102	45	0
93	0	104	180	137	12	17
0	119	96	175	115	102	5
187	84	87	200	122	59	5
144	149	91	187	131	58	3
202	118	93	201	151	2	16
112	138	75	166	75	42	3
0	147	80	158	175	86	33
67	177	77	170	158	40	1
141	161	89	120	107	29	0
120	123	87	188	117	63	0
64	40	101	172	154	47	0
180	64	104	121	132	45	0
150	97	74	0	126	79	36
153	127	154	190	83	0	1
163	115	92	182	112	10	6
156	167	76	144	116	69	55
106	87	111	166	124	32	0
98	61	108	203	147	55	11
		114
		76
		77
		79
		132
		128
		131
		117
		104
		107
		58
		98
		116
		112
		119
		88
		17
		86
		93
		118
		93
		75
		71
		65
		134
		86
		122
		146
		158
		129
		125
		119
		130
		124
		97
		129
		103
		83
		126
		68
		141
		114
		119
		96
		91
		86
		141
		134
		126
		116
		141
		134
		76
		126
		108
		134
		114
Fig. 6C
Embryos per worm in uterus
Ensemble (E)	E plus Tetramitus	E. coli OP50	Comamonas	Stenotrophomonas	Chryseobacterium	Rhodococcus
11	14	18	17	8	2	4
10	10	12	32	6	5	2
6	4	15	25	4	9	8
13	10	15	14	6	8	8
10	10	13	15	8	10	9
11	4	5	20	6	9	5
7	6	30	15	4	7	8
8	14	9	19	3	3	4
13	12	20	15	8	5	4
7	4	12	21	7	6	7
10	11		19	2	9	3
7	10		16	2	6	5
12	2		17	5	6	13
5	10		23	6	5	10
7	9		25	3	8	8
9	5		11	3	3	7
9	15		27	6	9	16
7	7		18	6	9	6
4	7		30	9	12	8
12	3		14	4	7	4
5	2		30	13	6	5
6	3		20	7	9	10
7	5		16	7	8	6
4	4		16	3	8	6
5	8		15	6	1	8
8	4		25	10	7	8
2	5		19	3	10	5
4	6		16	9	10	7
4	7		11	5	12	8
4	3		21	10	6	11
Fig. 6D
Fraction of mature/total embryo per worm
Ensemble (E)	E plus Tetramitus	E. coli OP50	Comamonas	Stenotrophomonas	Chryseobacterium	Rhodococcus
0.45	0.71	0	0	0	0	0
0.3	0.8	0	0.1	0	0.2	0
0.33	0.5	0	0	0	0	0
0.46	0.9	0	0	0	0	0
0.5	0.5	0	0	0	0.4	0
0.45	0.5	0	0	0	0	0
0.43	0.83	0.07	0	0	0.3	0
0.5	0.64	0	0	0	0	0
0.54	0.75	0	0	0	0	0
0.43	0.5	0	0	0	0	0
0.9	0.73		0	0	0	0
0.71	0.5		0	0	0	0
0.42	0		0	0.2	0	0.1
0.2	0.3		0	0.5	0	0
0.57	0.78		0	0	0	0
0.67	0.2		0	0	0	0
0.56	0.87		0.1	0.3	0	0
0.29	0.43		0	0.2	0	0
0.25	0.43		0	0.3	0.2	0
0.5	0.67		0	0	0	0
0.6	0.5		0.3	0.4	0.2	0
0.83	0.67		0.2	0.4	0	0
0.71	0.6		0	0.4	0	0
1	0.75		0	0	0	0
0.4	0.75		0	0.5	0	0
0.5	0.5		0.1	0.5	0	0
1	0.6		0	0	0.3	0
0.75	0.83		0.1	0.7	0.2	0
0.75	0.71		0	0.2	0.3	0
0.5	0.33		0.3	0.5	0	0
				0.1
				0.2
				0.2
				0
				0.1
				0
				0.3
				0.3
				0.3
				0.1

## Sheet: Figure 7
Figure 7
Fig. 7C
Final states worm encounters amoebae
	Trophozoite			Sphere			Dead
Trophozoite	25	10.7	11.5	43.8	7.1	3.8	31.3	82.1	84.6
Sphere	0	0	0	100	81.8	91.4	0	18.2	8.6
Fig. 7D
Intestinal CFU bacteria and amoebae
	bacteria						amoebae
E. coli OP50	62.507	50.2	39.567	54.344	48.43	38.752	0	0	0
E. coli OP50 + Tetramitus	37.437	17.981	13.9				0	0	0
Figure 7E
Dauer in total population (%)
Ensemble (E)	E plus Tetramitus
11	7
8	8
13	4
7	1
7	1
9	0
8	2
10	9
7	5
7	7
11	10
1	7

## Sheet: Figure 8
Figure 8
Fig. 8A
Number of nematodes/ dauers
	25°C nematode			20°C nematode			15°C nematode			25°C dauer			20°C dauer			15°C dauer
1	4033	6250	3400	50000	66000	79000	783	1283	833	250	253	256.7	6000	5333	6000	0.1	0.1	0.1
2	3500	1783	1483	77333	60667	81000	73000	77000	41333	1883	1117	650	1667	1667	667	2000	3667	666.7
3	3850	5250	2800	5000	5417	2583	37000	36333	38667	3583	5217	2583.3	1917	2000	833	6333	4667	4666.7
4	2033	1750	4817	3867	5100	3533	53333	27000	40333	1967	1717	4816.7	1633	2133	1633	3333	333	2000
5	583	2033	733	1833	667	1500	19667	29333	16000	567	2033	600	1167	400	633	2000	2333	2000
6	42	83	33	5333	5667	6000	14333	17667	12000	33	83	33.3	4000	4000	4333	3333	4000	4000
7	107	57	52	208	258	783	5333	7233	7333	98	53	50	183	183	733	2500	5433	4800
8	77	17	53	375	267	208	9533	8067	5467	75	17	45	308	225	183	6700	5500	3933.3
Fig. 8B
Dauer in total population (%)
	25°C			20°C			15°C
1	6	11	8	12	8.1	7.6	0	0	0
2	54	63	44	2.2	2.7	0.8	3	5	2
3	93	99	92	38.3	36.9	32.3	17	13	12
4	97	98	100	42.2	41.8	46.2	6	1	5
5	97	100	82	63.6	60	42	10	8	13
6	80	100	100	75	70.6	72.2	23	23	33
7	92	94	97	88	71	93.6	47	75	65
8	98	100	84	82.2	84.4	88	70	68	72
Fig. 8C
Number of amoebae (log10)
	15°C			20°C			25°C
1	20000000	10000000	20000000	168000000	122000000	145000000	10000000	10000000	10000000
2	9000000	10000000	8000000	14000000	13000000	13000000	6000000	6000000	6000000
3	6000000	5000000	6000000	10000000	8000000	10000000	300000	300000	400000
4	5000000	6000000	6000000	3000000	3000000	4000000	90000	100000	70000
5	5000000	5000000	5000000	2000000	1200000	800000	200	1	1
6	5000000	4000000	4000000	1400000	600000	900000	200	200	200
7	4000000	4000000	4000000	500000	400000	200000	0.01	0.01	0.01
8	3000000	3000000	3000000	180000	130000	160000	0.01	0.01	0.01
Fig. 8D
Total CFU in ensemble
	15°C			20°C			25°C
1	20000000000	10000000000	20000000000	1000000000	400000000	500000000	12000000000	2100000000	4000000000
2	5000000000	4000000000	4000000000	2000000000	2000000000	1000000000	1900000000	1900000000	2400000000
3	4000000000	4000000000	4000000000	600000000	600000000	600000000	560000000	750000000	1100000000
4	400000000	500000000	400000000	700000000	300000000	600000000	600000000	590000000	900000000
5	800000000	600000000	800000000	500000000	500000000	400000000	570000000	700000000	1000000000
6	400000000	300000000	400000000	500000000	600000000	500000000	450000000	1180000000	670000000
7	500000000	400000000	400000000	400000000	400000000	500000000	270000000	470000000	440000000
8	500000000	600000000	500000000	500000000	500000000	500000000	650000000	380000000	500000000

## Sheet: Figure 9
Figure 9
Fig. 9A
Total dauers at 15°C (%)	1	2	3	4	5	6	7	8
783	0
1283	0
833	0
73000		2.7
77000		4.8
41333		1.6
37000			17.1
36333			12.8
38667			12.1
53333				6.3
27000				1.2
40333				5
19667					10.2
29333					8
16000					12.5
14333						23.3
17667						22.6
12000						33.3
5333							46.9
7233							75.1
7333							65.5
9533								70.3
8067								68.2
5467								72
Fig. 9B
Total dauers at 20°C (%)	1	2	3	4	5	6	7	8
50000	12
66000	8.1
79000	7.6
77333		2.2
60667		2.7
81000		0.8
5000			38.3
5417			36.9
2583			32.3
3867				42.2
5100				41.8
3533				46.2
1833					63.6
667					60
1500					42.2
5333						75
5667						70.6
6000						72.2
208							88
258							71
783							93.6
375								82.2
267								84.4
208								88
Fig. 9C
Total dauers at 25°C (%)	1	2	3	4	5	6	7	8
4033	6
6250	11
3400	8
3500		54
1783		63
1483		44
3850			93
5250			99
2800			92
2033				97
1750				98
4817				100
583					97
2033					100
733					82
42						80
83						100
33						100
107							92
57							94
52							97
77								98
17								100
53								84
Fig. 9D
Dauers in P0 population (%)	%dauer
20833	9.6
15667	3.19
21000	19.05
12333	0
10167	0
10833	0
14500	1.15
13500	1.23
13333	1.25
26667	30
21167	19.69
13667	2.44
6567	0
5700	0
6233	0
5467	0
4733	0
5167	0
7067	0
6167	0
6767	0
9867	0
9100	0
8300	0
Fig. 9E
Dauer in total population (%)	P0	F1	F2	F3	F4
12333	0
10167	0
10833	0
12333		0
14167		0
13667		0
14333			1.16
13667			1.22
14333			1.16
6567	0
5700	0
6233	0
5433		0
5300		0
6067		0
6400			0
5800			0
5733			0
5600				0
6967				0.6
6567				0.5
5467	0
4733	0
5167	0
5667		0
5467		0
5867		0
5800			0
6367			0
5200			0
8233				1.6
8900				2
8667				1.5
7067	0
6167	0
6767	0
6300		0
9400		0
8900		0
7700		0
8667		0
6867		0
10300			0
7467			0
7767			0
8200				3
7767				7
6900				6
7700					7
7600					12
7267					5
9867	0
9100	0
8300	0
8067		0
9400		0
10033		0
9067		0
8667		0
10533		0
8967			0
9033			0
10033			0
10167				16
9533				11
11300				13
12400					20
9533					11
10967					15
Fig. 9F
Dauer in total population (%)	P0	F1	F2	F3 in E. coli	F4 in E. coli	F5	F6
7067	0
6167	0
6767	0
7700		0
8667		0
6867		0
19633			34
15467			28
15800			37
6600				0
5300				0
2867				0
4367					0
5133					0
4533					0
5200						0
5333						0
5367						0
14600							32
11267							25
15467							45
9867	0
9100	0
8300	0
9067		0
8667		0
10533		0
24233			37
25100			42
23633			36
5900				0
7400				0
6967				0
7333					0
8067					0
7233					0
9000						0
8500						0
10300						0
14100							39
13067							49
10700							31

## Sheet: Figure 10
Figure 10
Fig. 10A
	Dauer in total population (%)
wild type	10.7	17.3	12.5	21	15.6	11.7
daf-22	0	0	0	0	0	0
Fig. 10B
Total daf-22 nematodes	Dauers			Adults			L1-L4
1	0.1	0.1	0.1	3667	2333	3667	97667	89333	91000
2	0.1	0.1	0.1	5467	1000	2600	15067	15400	19600
3	0.1	0.1	0.1	533	533	800	5667	5433	5967
4	0.1	0.1	0.1	100	200	233	1100	2700	2767
5	0.1	0.1	0.1	283	67	17	4167	1667	1233
6	0.1	0.1	0.1	50	67	67	1133	933	833
7	0.1	0.1	0.1	67	83	50	683	783	717
8	0.1	0.1	0.1	0.1	0.1	0.1	333	133	133
Fig. 10C
% Animals expressing DAF-7 GFP in ASI	strong GFP expression
E. coli OP50	50	41	30	64.9	71.6	70	81.1	80	73.3	59.5	66.7	70.3
ensemble	31.4	35.8	40.4	18.8	18.6	13.9
E. coli OP50 + pheromone	0	0	0
ensemble	0	0	0	0	0	0	0	0	0	10	8.3

[truncated: 6 more sheets: Figure 11, Figure S2, Figure S3, Figure S4, Figure S5, Figure S6]
