# Supplementary material for: Interspecies relationships of natural amoebae and bacteria with C. elegans create environments propitious for multigenerational diapause
Source: mSystems. 2025 Mar 20;10(4):e01566-24. doi: 10.1128/msystems.01566-24 (PMC12013276; doi:10.1128/msystems.01566-24)
Supplement: Data set 2 — All statistical analyses. [file msystems.01566-24-s0002.xlsx]

## Sheet: Figure 1
Figure 1
Fig 1H
Colonization fraction
one-way ANOVA
ANOVA table	SS	DF	MS	F (DFn, DFd)	P value
Treatment (between columns)	3.922	6	0.6536	F (6, 16) = 106,3	P<0,0001
Residual (within columns)	0.09842	16	0.006151
Total	4.02	22
Tukey's multiple comparisons test	Mean Diff,	95,00% CI of diff,	Below threshold?	Summary	Adjusted P Value
NGM vs. E. coli OP50	-0.96	-1,175 to -0,7453	Yes	****	<0,0001
NGM vs. Comamonas	-0.7658	-0,9666 to -0,5650	Yes	****	<0,0001
NGM vs. Chryseobacterium	0.003333	-0,2113 to 0,2180	No	ns	>0,9999
NGM vs. Rhodococcus	-0.0008333	-0,2016 to 0,2000	No	ns	>0,9999
NGM vs. Stenotrophomonas	-0.8633	-1,078 to -0,6487	Yes	****	<0,0001
NGM vs. ensemble	-0.71	-0,9247 to -0,4953	Yes	****	<0,0001
E. coli OP50 vs. Comamonas	0.1942	-0,006628 to 0,3950	No	ns	0.0615
E. coli OP50 vs. Chryseobacterium	0.9633	0,7487 to 1,178	Yes	****	<0,0001
E. coli OP50 vs. Rhodococcus	0.9592	0,7584 to 1,160	Yes	****	<0,0001
E. coli OP50 vs. Stenotrophomonas	0.09667	-0,1180 to 0,3113	No	ns	0.7358
E. coli OP50 vs. ensemble	0.25	0,03534 to 0,4647	Yes	*	0.0173
Comamonas vs. Chryseobacterium	0.7692	0,5684 to 0,9700	Yes	****	<0,0001
Comamonas vs. Rhodococcus	0.765	0,5791 to 0,9509	Yes	****	<0,0001
Comamonas vs. Stenotrophomonas	-0.0975	-0,2983 to 0,1033	No	ns	0.6682
Comamonas vs. ensemble	0.05583	-0,1450 to 0,2566	No	ns	0.9614
Chryseobacterium vs. Rhodococcus	-0.004167	-0,2050 to 0,1966	No	ns	>0,9999
Chryseobacterium vs. Stenotrophomonas	-0.8667	-1,081 to -0,6520	Yes	****	<0,0001
Chryseobacterium vs. ensemble	-0.7133	-0,9280 to -0,4987	Yes	****	<0,0001
Rhodococcus vs. Stenotrophomonas	-0.8625	-1,063 to -0,6617	Yes	****	<0,0001
Rhodococcus vs. ensemble	-0.7092	-0,9100 to -0,5084	Yes	****	<0,0001
Stenotrophomonas vs. ensemble	0.1533	-0,06133 to 0,3680	No	ns	0.2621
Fig 1I
Colonization time
one-way ANOVA
ANOVA table	SS	DF	MS	F (DFn, DFd)	P value
Treatment (between columns)	49888	6	8315	F (6, 15) = 9180	P<0.0001
Residual (within columns)	13.59	15	0.9057
Total	49902	21
Tukey's multiple comparisons test	Mean Diff.	95.00% CI of diff.	Significant?	Summary	Adjusted P Value
NGM vs. E. coli OP50	97.99	95.36 to 100.6	Yes	****	<0.0001
NGM vs. Comamonas	96.57	94.11 to 99.02	Yes	****	<0.0001
NGM vs. Chryseobacterium	0	-2.627 to 2.627	No	ns	>0.9999
NGM vs. Rhodococcus	0	-2.627 to 2.627	No	ns	>0.9999
NGM vs. Stenotrophomonas	98.23	95.61 to 100.9	Yes	****	<0.0001
NGM vs. ensemble	94.62	91.99 to 97.25	Yes	****	<0.0001
E. coli OP50 vs. Comamonas	-1.425	-3.883 to 1.033	No	ns	0.4748
E. coli OP50 vs. Chryseobacterium	-97.99	-100.6 to -95.36	Yes	****	<0.0001
E. coli OP50 vs. Rhodococcus	-97.99	-100.6 to -95.36	Yes	****	<0.0001
E. coli OP50 vs. Stenotrophomonas	0.2433	-2.384 to 2.871	No	ns	0.9999
E. coli OP50 vs. ensemble	-3.37	-5.997 to -0.7427	Yes	**	0.0083
Comamonas vs. Chryseobacterium	-96.57	-99.02 to -94.11	Yes	****	<0.0001
Comamonas vs. Rhodococcus	-96.57	-99.02 to -94.11	Yes	****	<0.0001
Comamonas vs. Stenotrophomonas	1.668	-0.7893 to 4.126	No	ns	0.3068
Comamonas vs. ensemble	-1.945	-4.403 to 0.5126	No	ns	0.1713
Chryseobacterium vs. Rhodococcus	0	-2.627 to 2.627	No	ns	>0.9999
Chryseobacterium vs. Stenotrophomonas	98.23	95.61 to 100.9	Yes	****	<0.0001
Chryseobacterium vs. ensemble	94.62	91.99 to 97.25	Yes	****	<0.0001
Rhodococcus vs. Stenotrophomonas	98.23	95.61 to 100.9	Yes	****	<0.0001
Rhodococcus vs. ensemble	94.62	91.99 to 97.25	Yes	****	<0.0001
Stenotrophomonas vs. ensemble	-3.613	-6.241 to -0.986	Yes	**	0.0046

## Sheet: Figure 2
Figure 2
Fig. 2A
One way ANOVA
ANOVA table	SS	DF	MS	F (DFn, DFd)	P value
Treatment (between columns)	30012	6	5002	F (6, 13) = 1629	P<0.0001
Residual (within columns)	39.92	13	3.071
Total	30052	19
Tukey's multiple comparisons test	Mean Diff.	95.00% CI of diff.	Significant?	Summary	Adjusted P Value
Ensemble (E) vs. E plus Tetramitus	0.2667	-4.675 to 5.208	No	ns	>0.9999
Ensemble (E) vs. E. coli OP50	5.567	0.6253 to 10.51	Yes	*	0.0234
Ensemble (E) vs. Comamonas	-0.1667	-5.108 to 4.775	No	ns	>0.9999
Ensemble (E) vs. Stenotrophomonas	-0.4333	-5.375 to 4.508	No	ns	>0.9999
Ensemble (E) vs. Chryseobacterium	92.03	87.09 to 96.97	Yes	****	<0.0001
Ensemble (E) vs. Rhodococcus	87.85	82.33 to 93.37	Yes	****	<0.0001
E plus Tetramitus vs. E. coli OP50	5.3	0.3586 to 10.24	Yes	*	0.0324
E plus Tetramitus vs. Comamonas	-0.4333	-5.375 to 4.508	No	ns	>0.9999
E plus Tetramitus vs. Stenotrophomonas	-0.7	-5.641 to 4.241	No	ns	0.9986
E plus Tetramitus vs. Chryseobacterium	91.77	86.83 to 96.71	Yes	****	<0.0001
E plus Tetramitus vs. Rhodococcus	87.58	82.06 to 93.11	Yes	****	<0.0001
E. coli OP50 vs. Comamonas	-5.733	-10.67 to -0.7919	Yes	*	0.0191
E. coli OP50 vs. Stenotrophomonas	-6	-10.94 to -1.059	Yes	*	0.0138
E. coli OP50 vs. Chryseobacterium	86.47	81.53 to 91.41	Yes	****	<0.0001
E. coli OP50 vs. Rhodococcus	82.28	76.76 to 87.81	Yes	****	<0.0001
Comamonas vs. Stenotrophomonas	-0.2667	-5.208 to 4.675	No	ns	>0.9999
Comamonas vs. Chryseobacterium	92.2	87.26 to 97.14	Yes	****	<0.0001
Comamonas vs. Rhodococcus	88.02	82.49 to 93.54	Yes	****	<0.0001
Stenotrophomonas vs. Chryseobacterium	92.47	87.53 to 97.41	Yes	****	<0.0001
Stenotrophomonas vs. Rhodococcus	88.28	82.76 to 93.81	Yes	****	<0.0001
Chryseobacterium vs. Rhodococcus	-4.183	-9.708 to 1.341	No	ns	0.1979
Fig. 2B
Average intensity of GFP
One way ANOVA
ANOVA table	SS	DF	MS	F (DFn, DFd)	P value
Treatment (between columns)	7129	4	1782	F (4, 45) = 70.93	P<0.0001
Residual (within columns)	1131	45	25.13
Total	8260	49
Tukey's multiple comparisons test	Mean Diff.	95.00% CI of diff.	Below threshold?	Summary	Adjusted P Value
ensemble vs. Comamonas	0.2032	-6.166 to 6.573	No	ns	>0.9999
ensemble vs. Stenotrophomonas	-25.18	-31.55 to -18.81	Yes	****	<0.0001
ensemble vs. Chryseobacterium	-24.58	-30.95 to -18.21	Yes	****	<0.0001
ensemble vs. Rhodococcus	-1.868	-8.238 to 4.501	No	ns	0.9188
Comamonas vs. Stenotrophomonas	-25.39	-31.76 to -19.02	Yes	****	<0.0001
Comamonas vs. Chryseobacterium	-24.78	-31.15 to -18.41	Yes	****	<0.0001
Comamonas vs. Rhodococcus	-2.072	-8.441 to 4.298	No	ns	0.8861
Stenotrophomonas vs. Chryseobacterium	0.6059	-5.764 to 6.976	No	ns	0.9988
Stenotrophomonas vs. Rhodococcus	23.32	16.95 to 29.69	Yes	****	<0.0001
Chryseobacterium vs. Rhodococcus	22.71	16.34 to 29.08	Yes	****	<0.0001
Fig. 2C
Position in the lawn nematodes placed outside
One Way ANOVA
ANOVA table	SS	DF	MS	F (DFn, DFd)	P value
Treatment (between columns)	29617	5	5923	F (5, 45) = 69.27	P<0.0001
Residual (within columns)	3848	45	85.51
Total	33465	50
Tukey's multiple comparisons test	Mean Diff.	95.00% CI of diff.	Significant?	Summary	Adjusted P Value
ensemble (E) vs. E plus Tetramitus	0.9222	-12.05 to 13.89	No	ns	>0.9999
ensemble (E) vs. Comamonas	5.422	-7.551 to 18.39	No	ns	0.8129
ensemble (E) vs. Stenotrophomonas	-0.9667	-13.94 to 12.01	No	ns	>0.9999
ensemble (E) vs. Chryseobacterium	3.422	-11.08 to 17.93	No	ns	0.9807
ensemble (E) vs. Rhodococcus	64.6	51.63 to 77.57	Yes	****	<0.0001
E plus Tetramitus vs. Comamonas	4.5	-8.473 to 17.47	No	ns	0.9045
E plus Tetramitus vs. Stenotrophomonas	-1.889	-14.86 to 11.08	No	ns	0.9979
E plus Tetramitus vs. Chryseobacterium	2.5	-12 to 17	No	ns	0.9954
E plus Tetramitus vs. Rhodococcus	63.68	50.71 to 76.65	Yes	****	<0.0001
Comamonas vs. Stenotrophomonas	-6.389	-19.36 to 6.584	No	ns	0.6873
Comamonas vs. Chryseobacterium	-2	-16.5 to 12.5	No	ns	0.9984
Comamonas vs. Rhodococcus	59.18	46.21 to 72.15	Yes	****	<0.0001
Stenotrophomonas vs. Chryseobacterium	4.389	-10.12 to 18.89	No	ns	0.9444
Stenotrophomonas vs. Rhodococcus	65.57	52.59 to 78.54	Yes	****	<0.0001
Chryseobacterium vs. Rhodococcus	61.18	46.67 to 75.68	Yes	****	<0.0001
Fig. 2D
Pharyngeal pumping in E and monocultures
One way ANOVA
ANOVA table	SS	DF	MS	F (DFn, DFd)	P value
Treatment (between columns)	134089	5	26818	F (5, 74) = 45.78	P<0.0001
Residual (within columns)	43351	74	585.8
Total	177440	79
Tukey's multiple comparisons test	Mean Diff.	95.00% CI of diff.	Below threshold?	Summary	Adjusted P Value
Ensemble (E) vs. E plus Tetramitus	-52.7	-75.09 to -30.31	Yes	****	<0.0001
Ensemble (E) vs. Comamonas	-114.6	-142.0 to -87.17	Yes	****	<0.0001
Ensemble (E) vs. Stenotrophomonas	-89.7	-117.1 to -62.27	Yes	****	<0.0001
Ensemble (E) vs. Chryseobacterium	-106	-133.4 to -78.57	Yes	****	<0.0001
Ensemble (E) vs. Rhodococcus	-47.4	-74.83 to -19.97	Yes	****	<0.0001
E plus Tetramitus vs. Comamonas	-61.9	-89.33 to -34.47	Yes	****	<0.0001
E plus Tetramitus vs. Stenotrophomonas	-37	-64.43 to -9.574	Yes	**	0.0024
E plus Tetramitus vs. Chryseobacterium	-53.3	-80.73 to -25.87	Yes	****	<0.0001
E plus Tetramitus vs. Rhodococcus	5.3	-22.13 to 32.73	No	ns	0.9929
Comamonas vs. Stenotrophomonas	24.9	-6.769 to 56.57	No	ns	0.2071
Comamonas vs. Chryseobacterium	8.6	-23.07 to 40.27	No	ns	0.9676
Comamonas vs. Rhodococcus	67.2	35.53 to 98.87	Yes	****	<0.0001
Stenotrophomonas vs. Chryseobacterium	-16.3	-47.97 to 15.37	No	ns	0.6616
Stenotrophomonas vs. Rhodococcus	42.3	10.63 to 73.97	Yes	**	0.0027
Chryseobacterium vs. Rhodococcus	58.6	26.93 to 90.27	Yes	****	<0.0001
Fig. 2E
DAF-16::GFP localization
One Way ANOVA
ANOVA table	SS	DF	MS	F (DFn, DFd)	P value
Treatment (between columns)	85525	11	7775	F (11, 24) = 4826	P<0.0001
Residual (within columns)	38.67	24	1.611
Total	85564	35
Sidak's multiple comparisons test	Mean Diff.	95.00% CI of diff.	Significant?	Summary	Adjusted P Value
E. coli 20 nuclear vs. E 20 nuclear	-0.6667	-3.556 to 2.223	No	ns	0.9761
E 20 nuclear vs. R 20 nuclear	0.6667	-2.223 to 3.556	No	ns	0.9761
E. coli 20 nuclear vs. E. coli 37 nuclear	-100	-102.9 to -97.11	Yes	****	<0.0001
E 20 nuclear vs. E 37 nuclear	-92	-94.89 to -89.11	Yes	****	<0.0001
R 20 nuclear vs. R 37 nuclear	-100	-102.9 to -97.11	Yes	****	<0.0001

## Sheet: Figure 3
Figure 3
Fig. 3A
Total CFU per bacteria and amoebae
Two Way ANOVA
ANOVA table	SS	DF	MS	F (DFn, DFd)	P value
Interaction	3.102e+18	35	8.864e+16	F (35, 96) = 5.934	P<0.0001
Row Factor	2.165e+18	7	3.092e+17	F (7, 96) = 20.7	P<0.0001
Column Factor	7.371e+18	5	1.474e+18	F (5, 96) = 98.67	P<0.0001
Residual	1.434e+18	96	1.494e+16
Tukey's multiple comparisons test	Mean Diff.	95.00% CI of diff.	Significant?	Summary	Adjusted P Value
Comamonas
1 vs. 2	-36666667	-345919755 to 272586422	No	ns	>0.9999
1 vs. 3	34666667	-274586422 to 343919755	No	ns	>0.9999
1 vs. 4	37333333	-271919755 to 346586422	No	ns	>0.9999
1 vs. 5	34333333	-274919755 to 343586422	No	ns	>0.9999
1 vs. 6	33666667	-275586422 to 342919755	No	ns	>0.9999
1 vs. 7	37000000	-272253089 to 346253089	No	ns	>0.9999
1 vs. 8	42833333	-266419755 to 352086422	No	ns	0.9999
2 vs. 3	71333333	-237919755 to 380586422	No	ns	0.9964
2 vs. 4	74000000	-235253089 to 383253089	No	ns	0.9954
2 vs. 5	71000000	-238253089 to 380253089	No	ns	0.9965
2 vs. 6	70333333	-238919755 to 379586422	No	ns	0.9967
2 vs. 7	73666667	-235586422 to 382919755	No	ns	0.9956
2 vs. 8	79500000	-229753089 to 388753089	No	ns	0.9929
3 vs. 4	2666667	-306586422 to 311919755	No	ns	>0.9999
3 vs. 5	-333333	-309586422 to 308919755	No	ns	>0.9999
3 vs. 6	-1000000	-310253089 to 308253089	No	ns	>0.9999
3 vs. 7	2333333	-306919755 to 311586422	No	ns	>0.9999
3 vs. 8	8166667	-301086422 to 317419755	No	ns	>0.9999
4 vs. 5	-3000000	-312253089 to 306253089	No	ns	>0.9999
4 vs. 6	-3666667	-312919755 to 305586422	No	ns	>0.9999
4 vs. 7	-333333	-309586422 to 308919755	No	ns	>0.9999
4 vs. 8	5500000	-303753089 to 314753089	No	ns	>0.9999
5 vs. 6	-666667	-309919755 to 308586422	No	ns	>0.9999
5 vs. 7	2666667	-306586422 to 311919755	No	ns	>0.9999
5 vs. 8	8500000	-300753089 to 317753089	No	ns	>0.9999
6 vs. 7	3333333	-305919755 to 312586422	No	ns	>0.9999
6 vs. 8	9166667	-300086422 to 318419755	No	ns	>0.9999
7 vs. 8	5833333	-303419755 to 315086422	No	ns	>0.9999
Chryseobacterium
1 vs. 2	-66666667	-375919755 to 242586422	No	ns	0.9976
1 vs. 3	120000000	-189253089 to 429253089	No	ns	0.9293
1 vs. 4	140000000	-169253089 to 449253089	No	ns	0.8538
1 vs. 5	123333333	-185919755 to 432586422	No	ns	0.9191
1 vs. 6	113333333	-195919755 to 422586422	No	ns	0.9472
1 vs. 7	133333333	-175919755 to 442586422	No	ns	0.8827
1 vs. 8	150000000	-159253089 to 459253089	No	ns	0.804
2 vs. 3	186666667	-122586422 to 495919755	No	ns	0.5743
2 vs. 4	206666667	-102586422 to 515919755	No	ns	0.441
2 vs. 5	190000000	-119253089 to 499253089	No	ns	0.5517
2 vs. 6	180000000	-129253089 to 489253089	No	ns	0.6192
2 vs. 7	200000000	-109253089 to 509253089	No	ns	0.4847
2 vs. 8	216666667	-92586422 to 525919755	No	ns	0.3784
3 vs. 4	20000000	-289253089 to 329253089	No	ns	>0.9999
3 vs. 5	3333333	-305919755 to 312586422	No	ns	>0.9999
3 vs. 6	-6666667	-315919755 to 302586422	No	ns	>0.9999
3 vs. 7	13333333	-295919755 to 322586422	No	ns	>0.9999
3 vs. 8	30000000	-279253089 to 339253089	No	ns	>0.9999
4 vs. 5	-16666667	-325919755 to 292586422	No	ns	>0.9999
4 vs. 6	-26666667	-335919755 to 282586422	No	ns	>0.9999
4 vs. 7	-6666667	-315919755 to 302586422	No	ns	>0.9999
4 vs. 8	10000000	-299253089 to 319253089	No	ns	>0.9999
5 vs. 6	-10000000	-319253089 to 299253089	No	ns	>0.9999
5 vs. 7	10000000	-299253089 to 319253089	No	ns	>0.9999
5 vs. 8	26666667	-282586422 to 335919755	No	ns	>0.9999
6 vs. 7	20000000	-289253089 to 329253089	No	ns	>0.9999
6 vs. 8	36666667	-272586422 to 345919755	No	ns	>0.9999
7 vs. 8	16666667	-292586422 to 325919755	No	ns	>0.9999
Rhodococcus
1 vs. 2	116666667	-192586422 to 425919755	No	ns	0.9387
1 vs. 3	286666667	-22586422 to 595919755	No	ns	0.0898
1 vs. 4	230000000	-79253089 to 539253089	No	ns	0.302
1 vs. 5	216666667	-92586422 to 525919755	No	ns	0.3784
1 vs. 6	216666667	-92586422 to 525919755	No	ns	0.3784
1 vs. 7	250000000	-59253089 to 559253089	No	ns	0.206
1 vs. 8	183333333	-125919755 to 492586422	No	ns	0.5968
2 vs. 3	170000000	-139253089 to 479253089	No	ns	0.685
2 vs. 4	113333333	-195919755 to 422586422	No	ns	0.9472
2 vs. 5	100000000	-209253089 to 409253089	No	ns	0.9731
2 vs. 6	100000000	-209253089 to 409253089	No	ns	0.9731
2 vs. 7	133333333	-175919755 to 442586422	No	ns	0.8827
2 vs. 8	66666667	-242586422 to 375919755	No	ns	0.9976
3 vs. 4	-56666667	-365919755 to 252586422	No	ns	0.9992
3 vs. 5	-70000000	-379253089 to 239253089	No	ns	0.9968
3 vs. 6	-70000000	-379253089 to 239253089	No	ns	0.9968
3 vs. 7	-36666667	-345919755 to 272586422	No	ns	>0.9999
3 vs. 8	-103333333	-412586422 to 205919755	No	ns	0.9678
4 vs. 5	-13333333	-322586422 to 295919755	No	ns	>0.9999
4 vs. 6	-13333333	-322586422 to 295919755	No	ns	>0.9999
4 vs. 7	20000000	-289253089 to 329253089	No	ns	>0.9999
4 vs. 8	-46666667	-355919755 to 262586422	No	ns	0.9998
5 vs. 6	0	-309253089 to 309253089	No	ns	>0.9999
5 vs. 7	33333333	-275919755 to 342586422	No	ns	>0.9999
5 vs. 8	-33333333	-342586422 to 275919755	No	ns	>0.9999
6 vs. 7	33333333	-275919755 to 342586422	No	ns	>0.9999
6 vs. 8	-33333333	-342586422 to 275919755	No	ns	>0.9999
7 vs. 8	-66666667	-375919755 to 242586422	No	ns	0.9976
Stenotrophomonas
1 vs. 2	-816666667	-1125919755 to -507413578	Yes	****	<0.0001
1 vs. 3	-283333333	-592586422 to 25919755	No	ns	0.0975
1 vs. 4	-216666667	-525919755 to 92586422	No	ns	0.3784
1 vs. 5	-83333333	-392586422 to 225919755	No	ns	0.9906
1 vs. 6	-150000000	-459253089 to 159253089	No	ns	0.804
1 vs. 7	-83333333	-392586422 to 225919755	No	ns	0.9906
1 vs. 8	-83333333	-392586422 to 225919755	No	ns	0.9906
2 vs. 3	533333333	224080245 to 842586422	Yes	****	<0.0001
2 vs. 4	600000000	290746911 to 909253089	Yes	****	<0.0001
2 vs. 5	733333333	424080245 to 1042586422	Yes	****	<0.0001
2 vs. 6	666666667	357413578 to 975919755	Yes	****	<0.0001
2 vs. 7	733333333	424080245 to 1042586422	Yes	****	<0.0001
2 vs. 8	733333333	424080245 to 1042586422	Yes	****	<0.0001
3 vs. 4	66666667	-242586422 to 375919755	No	ns	0.9976
3 vs. 5	200000000	-109253089 to 509253089	No	ns	0.4847
3 vs. 6	133333333	-175919755 to 442586422	No	ns	0.8827
3 vs. 7	200000000	-109253089 to 509253089	No	ns	0.4847
3 vs. 8	200000000	-109253089 to 509253089	No	ns	0.4847
4 vs. 5	133333333	-175919755 to 442586422	No	ns	0.8827
4 vs. 6	66666667	-242586422 to 375919755	No	ns	0.9976
4 vs. 7	133333333	-175919755 to 442586422	No	ns	0.8827
4 vs. 8	133333333	-175919755 to 442586422	No	ns	0.8827
5 vs. 6	-66666667	-375919755 to 242586422	No	ns	0.9976
5 vs. 7	0	-309253089 to 309253089	No	ns	>0.9999
5 vs. 8	0	-309253089 to 309253089	No	ns	>0.9999
6 vs. 7	66666667	-242586422 to 375919755	No	ns	0.9976
6 vs. 8	66666667	-242586422 to 375919755	No	ns	0.9976
7 vs. 8	0	-309253089 to 309253089	No	ns	>0.9999
All CFUs
1 vs. 2	-1033333333	-1342586422 to -724080245	Yes	****	<0.0001
1 vs. 3	33333333	-275919755 to 342586422	No	ns	>0.9999
1 vs. 4	100000000	-209253089 to 409253089	No	ns	0.9731
1 vs. 5	166666667	-142586422 to 475919755	No	ns	0.7062
1 vs. 6	100000000	-209253089 to 409253089	No	ns	0.9731
1 vs. 7	200000000	-109253089 to 509253089	No	ns	0.4847
1 vs. 8	133333333	-175919755 to 442586422	No	ns	0.8827
2 vs. 3	1066666667	757413578 to 1375919755	Yes	****	<0.0001
2 vs. 4	1133333333	824080245 to 1442586422	Yes	****	<0.0001
2 vs. 5	1200000000	890746911 to 1509253089	Yes	****	<0.0001
2 vs. 6	1133333333	824080245 to 1442586422	Yes	****	<0.0001
2 vs. 7	1233333333	924080245 to 1542586422	Yes	****	<0.0001
2 vs. 8	1166666667	857413578 to 1475919755	Yes	****	<0.0001
3 vs. 4	66666667	-242586422 to 375919755	No	ns	0.9976
3 vs. 5	133333333	-175919755 to 442586422	No	ns	0.8827
3 vs. 6	66666667	-242586422 to 375919755	No	ns	0.9976
3 vs. 7	166666667	-142586422 to 475919755	No	ns	0.7062
3 vs. 8	100000000	-209253089 to 409253089	No	ns	0.9731
4 vs. 5	66666667	-242586422 to 375919755	No	ns	0.9976
4 vs. 6	0	-309253089 to 309253089	No	ns	>0.9999
4 vs. 7	100000000	-209253089 to 409253089	No	ns	0.9731
4 vs. 8	33333333	-275919755 to 342586422	No	ns	>0.9999
5 vs. 6	-66666667	-375919755 to 242586422	No	ns	0.9976
5 vs. 7	33333333	-275919755 to 342586422	No	ns	>0.9999
5 vs. 8	-33333333	-342586422 to 275919755	No	ns	>0.9999
6 vs. 7	100000000	-209253089 to 409253089	No	ns	0.9731
6 vs. 8	33333333	-275919755 to 342586422	No	ns	>0.9999
7 vs. 8	-66666667	-375919755 to 242586422	No	ns	0.9976
Amoebae
1 vs. 2	131666667	-177586422 to 440919755	No	ns	0.8893
1 vs. 3	135666667	-173586422 to 444919755	No	ns	0.873
1 vs. 4	141666667	-167586422 to 450919755	No	ns	0.8461
1 vs. 5	143666667	-165586422 to 452919755	No	ns	0.8364
1 vs. 6	144033333	-165219755 to 453286422	No	ns	0.8346
1 vs. 7	144633333	-164619755 to 453886422	No	ns	0.8317
1 vs. 8	144843333	-164409755 to 454096422	No	ns	0.8306
2 vs. 3	4000000	-305253089 to 313253089	No	ns	>0.9999
2 vs. 4	10000000	-299253089 to 319253089	No	ns	>0.9999
2 vs. 5	12000000	-297253089 to 321253089	No	ns	>0.9999
2 vs. 6	12366667	-296886422 to 321619755	No	ns	>0.9999
2 vs. 7	12966667	-296286422 to 322219755	No	ns	>0.9999
2 vs. 8	13176667	-296076422 to 322429755	No	ns	>0.9999
3 vs. 4	6000000	-303253089 to 315253089	No	ns	>0.9999
3 vs. 5	8000000	-301253089 to 317253089	No	ns	>0.9999
3 vs. 6	8366667	-300886422 to 317619755	No	ns	>0.9999
3 vs. 7	8966667	-300286422 to 318219755	No	ns	>0.9999
3 vs. 8	9176667	-300076422 to 318429755	No	ns	>0.9999
4 vs. 5	2000000	-307253089 to 311253089	No	ns	>0.9999
4 vs. 6	2366667	-306886422 to 311619755	No	ns	>0.9999
4 vs. 7	2966667	-306286422 to 312219755	No	ns	>0.9999
4 vs. 8	3176667	-306076422 to 312429755	No	ns	>0.9999
5 vs. 6	366667	-308886422 to 309619755	No	ns	>0.9999
5 vs. 7	966667	-308286422 to 310219755	No	ns	>0.9999
5 vs. 8	1176667	-308076422 to 310429755	No	ns	>0.9999
6 vs. 7	600000	-308653089 to 309853089	No	ns	>0.9999
6 vs. 8	810000	-308443089 to 310063089	No	ns	>0.9999
7 vs. 8	210000	-309043089 to 309463089	No	ns	>0.9999
Fig. 3B
Nematode count
Two Way ANOVA
ANOVA table	SS	DF	MS	F (DFn, DFd)	P value
Interaction	9404936535	7	1343562362	F (7, 32) = 64.49	P<0.0001
Row Factor	10631611305	7	1518801615	F (7, 32) = 72.9	P<0.0001
Column Factor	3584010288	1	3584010288	F (1, 32) = 172	P<0.0001
Residual	666654619	32	20832957
Tukey's multiple comparisons test	Mean Diff.	95.00% CI of diff.	Significant?	Summary	Adjusted P Value
Total nematodes
1 vs. 2	-8000	-20072 to 4072	No	ns	0.4087
1 vs. 3	60667	48595 to 72739	Yes	****	<0.0001
1 vs. 4	60833	48761 to 72905	Yes	****	<0.0001
1 vs. 5	63667	51595 to 75739	Yes	****	<0.0001
1 vs. 6	59333	47261 to 71405	Yes	****	<0.0001
1 vs. 7	64584	52512 to 76656	Yes	****	<0.0001
1 vs. 8	64717	52645 to 76789	Yes	****	<0.0001
2 vs. 3	68667	56595 to 80739	Yes	****	<0.0001
2 vs. 4	68833	56761 to 80905	Yes	****	<0.0001
2 vs. 5	71667	59595 to 83739	Yes	****	<0.0001
2 vs. 6	67333	55261 to 79405	Yes	****	<0.0001
2 vs. 7	72584	60512 to 84656	Yes	****	<0.0001
2 vs. 8	72717	60645 to 84789	Yes	****	<0.0001
3 vs. 4	166.7	-11905 to 12239	No	ns	>0.9999
3 vs. 5	3000	-9072 to 15072	No	ns	0.9916
3 vs. 6	-1333	-13405 to 10739	No	ns	>0.9999
3 vs. 7	3917	-8155 to 15989	No	ns	0.9623
3 vs. 8	4050	-8022 to 16122	No	ns	0.955
4 vs. 5	2833	-9239 to 14905	No	ns	0.994
4 vs. 6	-1500	-13572 to 10572	No	ns	>0.9999
4 vs. 7	3750	-8322 to 15822	No	ns	0.9701
4 vs. 8	3883	-8189 to 15955	No	ns	0.9639
5 vs. 6	-4333	-16405 to 7739	No	ns	0.9366
5 vs. 7	917	-11155 to 12989	No	ns	>0.9999
5 vs. 8	1050	-11022 to 13122	No	ns	>0.9999
6 vs. 7	5250	-6822 to 17322	No	ns	0.8465
6 vs. 8	5383	-6689 to 17455	No	ns	0.8297
7 vs. 8	133	-11939 to 12205	No	ns	>0.9999
Dauers
1 vs. 2	4444	-7628 to 16516	No	ns	0.9283
1 vs. 3	4194	-7878 to 16266	No	ns	0.9462
1 vs. 4	3978	-8094 to 16050	No	ns	0.9591
1 vs. 5	5044	-7028 to 17116	No	ns	0.8708
1 vs. 6	1667	-10405 to 13739	No	ns	0.9998
1 vs. 7	5411	-6661 to 17483	No	ns	0.826
1 vs. 8	5539	-6533 to 17611	No	ns	0.8089
2 vs. 3	-249.7	-12322 to 11822	No	ns	>0.9999
2 vs. 4	-466	-12538 to 11606	No	ns	>0.9999
2 vs. 5	600.3	-11472 to 12672	No	ns	>0.9999
2 vs. 6	-2777	-14849 to 9295	No	ns	0.9947
2 vs. 7	967.3	-11105 to 13039	No	ns	>0.9999
2 vs. 8	1095	-10977 to 13167	No	ns	>0.9999
3 vs. 4	-216.3	-12288 to 11856	No	ns	>0.9999
3 vs. 5	850	-11222 to 12922	No	ns	>0.9999
3 vs. 6	-2528	-14600 to 9544	No	ns	0.997
3 vs. 7	1217	-10855 to 13289	No	ns	>0.9999
3 vs. 8	1345	-10727 to 13417	No	ns	>0.9999
4 vs. 5	1066	-11006 to 13138	No	ns	>0.9999
4 vs. 6	-2311	-14383 to 9761	No	ns	0.9983
4 vs. 7	1433	-10639 to 13505	No	ns	>0.9999
4 vs. 8	1561	-10511 to 13633	No	ns	0.9999
5 vs. 6	-3378	-15450 to 8694	No	ns	0.9833
5 vs. 7	367	-11705 to 12439	No	ns	>0.9999
5 vs. 8	494.7	-11577 to 12567	No	ns	>0.9999
6 vs. 7	3745	-8327 to 15817	No	ns	0.9703
6 vs. 8	3872	-8200 to 15944	No	ns	0.9645
7 vs. 8	127.7	-11944 to 12200	No	ns	>0.9999
Fig. 3C
Developmental stages
Two way ANOVA
ANOVA table	SS	DF	MS	F (DFn, DFd)	P value
Interaction	42952	14	3068	F (14, 48) = 108.9	P<0.0001
Row Factor	0.004306	7	0.0006151	F (7, 48) = 2.183e-005	P>0.9999
Column Factor	34361	2	17181	F (2, 48) = 609.7	P<0.0001
Residual	1353	48	28.18
Uncorrected Fisher's LSD	Mean Diff.	95.00% CI of diff.	Below threshold?	Summary	Individual P Value
Dauers
1 vs. 2	7.333	-1.382 to 16.05	No	ns	0.0972
1 vs. 3	-26.6	-35.31 to -17.89	Yes	****	<0.0001
1 vs. 4	-34.17	-42.88 to -25.45	Yes	****	<0.0001
1 vs. 5	-45.97	-54.68 to -37.25	Yes	****	<0.0001
1 vs. 6	-63.37	-72.08 to -54.65	Yes	****	<0.0001
1 vs. 7	-74.97	-83.68 to -66.25	Yes	****	<0.0001
1 vs. 8	-75.63	-84.35 to -66.92	Yes	****	<0.0001
2 vs. 3	-33.93	-42.65 to -25.22	Yes	****	<0.0001
2 vs. 4	-41.5	-50.21 to -32.79	Yes	****	<0.0001
2 vs. 5	-53.3	-62.01 to -44.59	Yes	****	<0.0001
2 vs. 6	-70.7	-79.41 to -61.99	Yes	****	<0.0001
2 vs. 7	-82.3	-91.01 to -73.59	Yes	****	<0.0001
2 vs. 8	-82.97	-91.68 to -74.25	Yes	****	<0.0001
3 vs. 4	-7.567	-16.28 to 1.148	No	ns	0.0873
3 vs. 5	-19.37	-28.08 to -10.65	Yes	****	<0.0001
3 vs. 6	-36.77	-45.48 to -28.05	Yes	****	<0.0001
3 vs. 7	-48.37	-57.08 to -39.65	Yes	****	<0.0001
3 vs. 8	-49.03	-57.75 to -40.32	Yes	****	<0.0001
4 vs. 5	-11.8	-20.51 to -3.085	Yes	**	0.009
4 vs. 6	-29.2	-37.91 to -20.49	Yes	****	<0.0001
4 vs. 7	-40.8	-49.51 to -32.09	Yes	****	<0.0001
4 vs. 8	-41.47	-50.18 to -32.75	Yes	****	<0.0001
5 vs. 6	-17.4	-26.11 to -8.685	Yes	***	0.0002
5 vs. 7	-29	-37.71 to -20.29	Yes	****	<0.0001
5 vs. 8	-29.67	-38.38 to -20.95	Yes	****	<0.0001
6 vs. 7	-11.6	-20.31 to -2.885	Yes	*	0.0102
6 vs. 8	-12.27	-20.98 to -3.552	Yes	**	0.0068
7 vs. 8	-0.6667	-9.382 to 8.048	No	ns	0.8784
Adults
1 vs. 2	-1.367	-10.08 to 7.348	No	ns	0.7539
1 vs. 3	-3.4	-12.11 to 5.315	No	ns	0.4366
1 vs. 4	-0.8	-9.515 to 7.915	No	ns	0.8543
1 vs. 5	1.433	-7.282 to 10.15	No	ns	0.7423
1 vs. 6	-0.5333	-9.248 to 8.182	No	ns	0.9026
1 vs. 7	0.1	-8.615 to 8.815	No	ns	0.9817
1 vs. 8	-3.467	-12.18 to 5.248	No	ns	0.4278
2 vs. 3	-2.033	-10.75 to 6.682	No	ns	0.6411
2 vs. 4	0.5667	-8.148 to 9.282	No	ns	0.8965
2 vs. 5	2.8	-5.915 to 11.51	No	ns	0.5214
2 vs. 6	0.8333	-7.882 to 9.548	No	ns	0.8484
2 vs. 7	1.467	-7.248 to 10.18	No	ns	0.7366
2 vs. 8	-2.1	-10.81 to 6.615	No	ns	0.6302
3 vs. 4	2.6	-6.115 to 11.31	No	ns	0.5514
3 vs. 5	4.833	-3.882 to 13.55	No	ns	0.2704
3 vs. 6	2.867	-5.848 to 11.58	No	ns	0.5115
3 vs. 7	3.5	-5.215 to 12.21	No	ns	0.4234
3 vs. 8	-0.06667	-8.782 to 8.648	No	ns	0.9878
4 vs. 5	2.233	-6.482 to 10.95	No	ns	0.6087
4 vs. 6	0.2667	-8.448 to 8.982	No	ns	0.9512
4 vs. 7	0.9	-7.815 to 9.615	No	ns	0.8364
4 vs. 8	-2.667	-11.38 to 6.048	No	ns	0.5413
5 vs. 6	-1.967	-10.68 to 6.748	No	ns	0.6521
5 vs. 7	-1.333	-10.05 to 7.382	No	ns	0.7597
5 vs. 8	-4.9	-13.61 to 3.815	No	ns	0.2639
6 vs. 7	0.6333	-8.082 to 9.348	No	ns	0.8844
6 vs. 8	-2.933	-11.65 to 5.782	No	ns	0.5018
7 vs. 8	-3.567	-12.28 to 5.148	No	ns	0.4147
L1-L4
1 vs. 2	-5.967	-14.68 to 2.748	No	ns	0.175
1 vs. 3	30	21.29 to 38.71	Yes	****	<0.0001
1 vs. 4	35	26.29 to 43.71	Yes	****	<0.0001
1 vs. 5	44.6	35.89 to 53.31	Yes	****	<0.0001
1 vs. 6	63.9	55.19 to 72.61	Yes	****	<0.0001
1 vs. 7	74.87	66.15 to 83.58	Yes	****	<0.0001
1 vs. 8	79.1	70.39 to 87.81	Yes	****	<0.0001
2 vs. 3	35.97	27.25 to 44.68	Yes	****	<0.0001
2 vs. 4	40.97	32.25 to 49.68	Yes	****	<0.0001
2 vs. 5	50.57	41.85 to 59.28	Yes	****	<0.0001
2 vs. 6	69.87	61.15 to 78.58	Yes	****	<0.0001
2 vs. 7	80.83	72.12 to 89.55	Yes	****	<0.0001
2 vs. 8	85.07	76.35 to 93.78	Yes	****	<0.0001
3 vs. 4	5	-3.715 to 13.71	No	ns	0.2544
3 vs. 5	14.6	5.885 to 23.31	Yes	**	0.0015
3 vs. 6	33.9	25.19 to 42.61	Yes	****	<0.0001
3 vs. 7	44.87	36.15 to 53.58	Yes	****	<0.0001
3 vs. 8	49.1	40.39 to 57.81	Yes	****	<0.0001
4 vs. 5	9.6	0.8851 to 18.31	Yes	*	0.0316
4 vs. 6	28.9	20.19 to 37.61	Yes	****	<0.0001
4 vs. 7	39.87	31.15 to 48.58	Yes	****	<0.0001
4 vs. 8	44.1	35.39 to 52.81	Yes	****	<0.0001
5 vs. 6	19.3	10.59 to 28.01	Yes	****	<0.0001
5 vs. 7	30.27	21.55 to 38.98	Yes	****	<0.0001
5 vs. 8	34.5	25.79 to 43.21	Yes	****	<0.0001
6 vs. 7	10.97	2.252 to 19.68	Yes	*	0.0147
6 vs. 8	15.2	6.485 to 23.91	Yes	***	0.001
7 vs. 8	4.233	-4.482 to 12.95	No	ns	0.3336
Fig. 3D
Dauer recovery
One Way ANOVA
ANOVA table	SS	DF	MS	F (DFn, DFd)	P value
Treatment (between columns)	15.17	2	7.583	F (2, 6) = 0.2238	P=0.8059
Residual (within columns)	203.3	6	33.89
Total	218.5	8
Tukey's multiple comparisons test	Mean Diff.	95.00% CI of diff.	Significant?	Summary	Adjusted P Value
C. aquatica vs. E. coli OP50	2.833	-11.75 to 17.42	No	ns	0.8273
C. aquatica vs. Ensemble	2.667	-11.92 to 17.25	No	ns	0.8449
E. coli OP50 vs. Ensemble	-0.1667	-14.75 to 14.42	No	ns	0.9993
Fig. 3E
Natural isolate JU1171
One Way ANOVA
ANOVA table	SS	DF	MS	F (DFn, DFd)	P value
Treatment (between columns)	91.76	3	30.59	F (3, 16) = 0,3831	P=0,7666
Residual (within columns)	1277	16	79.83
Total	1369	19
Dunnett's multiple comparisons test	Mean Diff,	95,00% CI of diff,	Below threshold?	Summary	Adjusted P Value
N2 vs. JU1171	-1.643	-15,68 to 12,39	No	ns	0.9807
N2 vs. N2	-3.01	-18,55 to 12,53	No	ns	0.9233
N2 vs. JU1171	-5.82	-20,48 to 8,836	No	ns	0.6156

## Sheet: Figure 4
Figure 4
Fig. 4A
Dauer in total population
One Way ANOVA
ANOVA table	SS	DF	MS	F (DFn, DFd)	P value
Treatment (between columns)	514.5	7	73.5	F (7, 16) = 84,00	P<0,0001
Residual (within columns)	14	16	0.875
Total	528.5	23
Tukey's multiple comparisons test	Mean Diff,	95,00% CI of diff,	Below threshold?	Summary	Adjusted P Value
E. coli OP50 (E.c) vs. ensemble (full Ens)	-14	-16,64 to -11,36	Yes	****	<0,0001
E. coli OP50 (E.c) vs. sup liquid Ens	0	-2,644 to 2,644	No	ns	>0,9999
E. coli OP50 (E.c) vs. lys liquid Ens	0	-2,644 to 2,644	No	ns	>0,9999
E. coli OP50 (E.c) vs. sup NGM Ens	0	-2,644 to 2,644	No	ns	>0,9999
E. coli OP50 (E.c) vs. lys NGM Ens	0	-2,644 to 2,644	No	ns	>0,9999
E. coli OP50 (E.c) vs. sup full Ens	0	-2,644 to 2,644	No	ns	>0,9999
E. coli OP50 (E.c) vs. lys full Ens	0	-2,644 to 2,644	No	ns	>0,9999
ensemble (full Ens) vs. sup liquid Ens	14	11,36 to 16,64	Yes	****	<0,0001
ensemble (full Ens) vs. lys liquid Ens	14	11,36 to 16,64	Yes	****	<0,0001
ensemble (full Ens) vs. sup NGM Ens	14	11,36 to 16,64	Yes	****	<0,0001
ensemble (full Ens) vs. lys NGM Ens	14	11,36 to 16,64	Yes	****	<0,0001
ensemble (full Ens) vs. sup full Ens	14	11,36 to 16,64	Yes	****	<0,0001
ensemble (full Ens) vs. lys full Ens	14	11,36 to 16,64	Yes	****	<0,0001
sup liquid Ens vs. lys liquid Ens	0	-2,644 to 2,644	No	ns	>0,9999
sup liquid Ens vs. sup NGM Ens	0	-2,644 to 2,644	No	ns	>0,9999
sup liquid Ens vs. lys NGM Ens	0	-2,644 to 2,644	No	ns	>0,9999
sup liquid Ens vs. sup full Ens	0	-2,644 to 2,644	No	ns	>0,9999
sup liquid Ens vs. lys full Ens	0	-2,644 to 2,644	No	ns	>0,9999
lys liquid Ens vs. sup NGM Ens	0	-2,644 to 2,644	No	ns	>0,9999
lys liquid Ens vs. lys NGM Ens	0	-2,644 to 2,644	No	ns	>0,9999
lys liquid Ens vs. sup full Ens	0	-2,644 to 2,644	No	ns	>0,9999
lys liquid Ens vs. lys full Ens	0	-2,644 to 2,644	No	ns	>0,9999
sup NGM Ens vs. lys NGM Ens	0	-2,644 to 2,644	No	ns	>0,9999
sup NGM Ens vs. sup full Ens	0	-2,644 to 2,644	No	ns	>0,9999
sup NGM Ens vs. lys full Ens	0	-2,644 to 2,644	No	ns	>0,9999
lys NGM Ens vs. sup full Ens	0	-2,644 to 2,644	No	ns	>0,9999
lys NGM Ens vs. lys full Ens	0	-2,644 to 2,644	No	ns	>0,9999
sup full Ens vs. lys full Ens	0	-2,644 to 2,644	No	ns	>0,9999
Fig. 4B
Intestinal CFU of bacteria per worm in ensembles and Rhodococcus
One Way ANOVA
ANOVA table	SS	DF	MS	F (DFn, DFd)	P value
Treatment (between columns)	11700992	4	2925248	F (4, 17) = 23.03	P<0.0001
Residual (within columns)	2159532	17	127031
Total	13860524	21
Uncorrected Fisher's LSD	Mean Diff.	95.00% CI of diff.	Significant?	Summary	Individual P Value
Comamonas vs. Stenotrophomonas	1891	1359 to 2422	Yes	****	<0.0001
Comamonas vs. Chryseobacterium	1911	1407 to 2416	Yes	****	<0.0001
Comamonas vs. Rhodococcus	1933	1428 to 2437	Yes	****	<0.0001
Comamonas vs. Rhodococcus	1797	1265 to 2328	Yes	****	<0.0001
Stenotrophomonas vs. Chryseobacterium	20.39	-484 to 524.8	No	ns	0.933
Stenotrophomonas vs. Rhodococcus	41.79	-462.6 to 546.2	No	ns	0.8633
Stenotrophomonas vs. Rhodococcus	-94	-625.7 to 437.7	No	ns	0.7138
Chryseobacterium vs. Rhodococcus	21.4	-454.2 to 497	No	ns	0.9255
Chryseobacterium vs. Rhodococcus	-114.4	-618.8 to 390	No	ns	0.6384
Rhodococcus vs. Rhodococcus	-135.8	-640.2 to 368.6	No	ns	0.5775

## Sheet: Figure 5
Figure 5
Fig. 5A
Nematode growth comparison ensemble vs single
Ensemble
One Way ANOVA
ANOVA table	SS	DF	MS	F (DFn, DFd)	P value
Treatment (between columns)	19956267717	7	2850895388	F (7, 16) = 68.69	P<0.0001
Residual (within columns)	664083818	16	41505239
Total	20620351535	23
Dunnett's multiple comparisons test	Mean Diff.	95.00% CI of diff.	Below threshold?	Summary	Adjusted P Value
1 vs. 2	-8000	-23381 to 7381	No	ns	0.5167
1 vs. 3	60667	45286 to 76047	Yes	****	<0.0001
1 vs. 4	60833	45453 to 76214	Yes	****	<0.0001
1 vs. 5	63667	48286 to 79047	Yes	****	<0.0001
1 vs. 6	59333	43953 to 74714	Yes	****	<0.0001
1 vs. 7	64584	49203 to 79964	Yes	****	<0.0001
1 vs. 8	64717	49336 to 80097	Yes	****	<0.0001
Chrysobacterium
One Way ANOVA
ANOVA table	SS	DF	MS	F (DFn, DFd)	P value
Treatment (between columns)	12076468178	7	1725209740	F (7, 16) = 96,84	P<0,0001
Residual (within columns)	285047123	16	17815445
Total	12361515301	23
Dunnett's multiple comparisons test	Mean Diff,	95,00% CI of diff,	Below threshold?	Summary
1 vs. 2	-69150	-79227 to -59074	Yes	****
1 vs. 3	-2461	-12538 to 7616	No	ns
1 vs. 4	-3094	-13171 to 6982	No	ns
1 vs. 5	-4116	-14193 to 5960	No	ns
1 vs. 6	400.3	-9676 to 10477	No	ns
1 vs. 7	-255.3	-10332 to 9821	No	ns
1 vs. 8	-808	-10885 to 9269	No	ns
Rhodococcus
One Way ANOVA
ANOVA table	SS	DF	MS	F (DFn, DFd)	P value
Treatment (between columns)	426731977	7	60961711	F (7, 16) = 48,38	P<0,0001
Residual (within columns)	20159909	16	1259994
Total	446891886	23
Tukey's multiple comparisons test	Mean Diff,	95,00% CI of diff,	Below threshold?	Summary	Adjusted P Value
1 vs. 2	6783	3610 to 9956	Yes	****	<0,0001
1 vs. 3	11033	7860 to 14206	Yes	****	<0,0001
1 vs. 4	12000	8827 to 15173	Yes	****	<0,0001
1 vs. 5	12061	8888 to 15234	Yes	****	<0,0001
1 vs. 6	12903	9730 to 16076	Yes	****	<0,0001
1 vs. 7	12547	9374 to 15720	Yes	****	<0,0001
1 vs. 8	12769	9596 to 15942	Yes	****	<0,0001
2 vs. 3	4250	1077 to 7423	Yes	**	0.0052
2 vs. 4	5217	2044 to 8390	Yes	***	0.0007
2 vs. 5	5278	2105 to 8451	Yes	***	0.0006
2 vs. 6	6120	2947 to 9293	Yes	***	0.0001
2 vs. 7	5764	2591 to 8937	Yes	***	0.0002
2 vs. 8	5986	2813 to 9159	Yes	***	0.0001
3 vs. 4	966.3	-2207 to 4139	No	ns	0.9577
3 vs. 5	1028	-2145 to 4201	No	ns	0.9425
3 vs. 6	1869	-1304 to 5042	No	ns	0.488
3 vs. 7	1514	-1659 to 4687	No	ns	0.7153
3 vs. 8	1736	-1437 to 4909	No	ns	0.5728
4 vs. 5	61.33	-3112 to 3234	No	ns	>0,9999
4 vs. 6	903	-2270 to 4076	No	ns	0.9702
4 vs. 7	547.3	-2626 to 3720	No	ns	0.9984
4 vs. 8	769.7	-2403 to 3943	No	ns	0.9876
5 vs. 6	841.7	-2331 to 4015	No	ns	0.9796
5 vs. 7	486	-2687 to 3659	No	ns	0.9993
5 vs. 8	708.3	-2465 to 3881	No	ns	0.9924
6 vs. 7	-355.7	-3529 to 2817	No	ns	>0,9999
6 vs. 8	-133.3	-3306 to 3040	No	ns	>0,9999
7 vs. 8	222.3	-2951 to 3395	No	ns	>0,9999
Rhodococcus plus E. coli
One Way ANOVA
ANOVA table	SS	DF	MS	F (DFn, DFd)	P value
Treatment (between columns)	358277306	7	51182472	F (7, 16) = 27,88	P<0,0001
Residual (within columns)	29373459	16	1835841
Total	387650765	23
Tukey's multiple comparisons test	Mean Diff,	95,00% CI of diff,	Below threshold?	Summary
1 vs. 2	7041	3210 to 10871	Yes	***
1 vs. 3	6952	3122 to 10782	Yes	***
1 vs. 4	11519	7688 to 15349	Yes	****
1 vs. 5	12102	8272 to 15932	Yes	****
1 vs. 6	11979	8149 to 15810	Yes	****
1 vs. 7	10991	7160 to 14821	Yes	****
1 vs. 8	10318	6488 to 14149	Yes	****
2 vs. 3	-88.67	-3919 to 3742	No	ns
2 vs. 4	4478	647,8 to 8308	Yes	*
2 vs. 5	5061	1231 to 8892	Yes	**
2 vs. 6	4939	1108 to 8769	Yes	**
2 vs. 7	3950	119,8 to 7780	Yes	*
2 vs. 8	3278	-552,5 to 7108	No	ns
3 vs. 4	4567	736,5 to 8397	Yes	*
3 vs. 5	5150	1320 to 8980	Yes	**
3 vs. 6	5027	1197 to 8858	Yes	**
3 vs. 7	4039	208,5 to 7869	Yes	*
3 vs. 8	3366	-463,8 to 7197	No	ns
4 vs. 5	583.3	-3247 to 4414	No	ns
4 vs. 6	460.7	-3370 to 4291	No	ns
4 vs. 7	-528	-4358 to 3302	No	ns
4 vs. 8	-1200	-5031 to 2630	No	ns
5 vs. 6	-122.7	-3953 to 3708	No	ns
5 vs. 7	-1111	-4942 to 2719	No	ns
5 vs. 8	-1784	-5614 to 2047	No	ns
6 vs. 7	-988.7	-4819 to 2842	No	ns
6 vs. 8	-1661	-5491 to 2169	No	ns
7 vs. 8	-672.3	-4503 to 3158	No	ns
Stenotrophomonas plus Chryseobacterium
One Way ANOVA
ANOVA table	SS	DF	MS	F (DFn, DFd)	P value
Treatment (between columns)	21279507512	7	3039929645	F (7, 16) = 10,33	P<0,0001
Residual (within columns)	4706982799	16	294186425
Total	25986490310	23
Šídák's multiple comparisons test	Mean Diff,	95,00% CI of diff,	Below threshold?	Summary	Adjusted P Value
1 vs. 2	1961	-50250 to 54172	No	ns	>0,9999
1 vs. 3	-81878	-134089 to -29667	Yes	***	0.0007
1 vs. 4	-49100	-101311 to 3110	No	ns	0.0788
1 vs. 5	3528	-48683 to 55739	No	ns	>0,9999
1 vs. 6	-6934	-59144 to 45277	No	ns	>0,9999
1 vs. 7	1044	-51166 to 53255	No	ns	>0,9999
1 vs. 8	2034	-50177 to 54244	No	ns	>0,9999
2 vs. 3	-83839	-136050 to -31628	Yes	***	0.0005
2 vs. 4	-51061	-103272 to 1149	No	ns	0.0592
2 vs. 5	1567	-50644 to 53778	No	ns	>0,9999
2 vs. 6	-8895	-61105 to 43316	No	ns	>0,9999
2 vs. 7	-916.7	-53127 to 51294	No	ns	>0,9999
2 vs. 8	72.57	-52138 to 52283	No	ns	>0,9999
3 vs. 4	32778	-19433 to 84988	No	ns	0.604
3 vs. 5	85406	33195 to 137617	Yes	***	0.0004
3 vs. 6	74944	22734 to 127155	Yes	**	0.0018
3 vs. 7	82922	30712 to 135133	Yes	***	0.0006
3 vs. 8	83912	31701 to 136122	Yes	***	0.0005
4 vs. 5	52628	417,3 to 104839	Yes	*	0.047
4 vs. 6	42167	-10044 to 94378	No	ns	0.2079
4 vs. 7	50145	-2066 to 102356	No	ns	0.0677
4 vs. 8	51134	-1077 to 103345	No	ns	0.0586
5 vs. 6	-10461	-62672 to 41749	No	ns	>0,9999
5 vs. 7	-2483	-54694 to 49727	No	ns	>0,9999
5 vs. 8	-1494	-53705 to 50717	No	ns	>0,9999
6 vs. 7	7978	-44233 to 60189	No	ns	>0,9999
6 vs. 8	8967	-43244 to 61178	No	ns	>0,9999
7 vs. 8	989.2	-51222 to 53200	No	ns	>0,9999
Fig. 5B
Nematode dauers comparison ensemble vs single
Ensemble
One Way ANOVA
ANOVA table	SS	DF	MS	F (DFn, DFd)	P value
Treatment (between columns)	80280122	7	11468589	F (7, 16) = 71.38	P<0.0001
Residual (within columns)	2570801	16	160675
Total	82850923	23
Tukey's multiple comparisons test	Mean Diff.	95.00% CI of diff.	Significant?	Summary	Adjusted P Value
1 vs. 2	4444	3311 to 5577	Yes	****	<0.0001
1 vs. 3	4194	3061 to 5327	Yes	****	<0.0001
1 vs. 4	3978	2845 to 5111	Yes	****	<0.0001
1 vs. 5	5044	3911 to 6177	Yes	****	<0.0001
1 vs. 6	1667	533.6 to 2800	Yes	**	0.0021
1 vs. 7	5411	4278 to 6544	Yes	****	<0.0001
1 vs. 8	5539	4406 to 6672	Yes	****	<0.0001
2 vs. 3	-249.7	-1383 to 883.4	No	ns	0.9929
2 vs. 4	-466	-1599 to 667.1	No	ns	0.8339
2 vs. 5	600.3	-532.8 to 1733	No	ns	0.6084
2 vs. 6	-2777	-3910 to -1644	Yes	****	<0.0001
2 vs. 7	967.3	-165.8 to 2100	No	ns	0.125
2 vs. 8	1095	-38.12 to 2228	No	ns	0.0621
3 vs. 4	-216.3	-1349 to 916.8	No	ns	0.997
3 vs. 5	850	-283.1 to 1983	No	ns	0.226
3 vs. 6	-2528	-3661 to -1395	Yes	****	<0.0001
3 vs. 7	1217	83.88 to 2350	Yes	*	0.0308
3 vs. 8	1345	211.6 to 2478	Yes	*	0.0145
4 vs. 5	1066	-66.78 to 2199	No	ns	0.0729
4 vs. 6	-2311	-3444 to -1178	Yes	****	<0.0001
4 vs. 7	1433	300.2 to 2566	Yes	**	0.0085
4 vs. 8	1561	427.9 to 2694	Yes	**	0.004
5 vs. 6	-3378	-4511 to -2245	Yes	****	<0.0001
5 vs. 7	367	-766.1 to 1500	No	ns	0.9425
5 vs. 8	494.7	-638.4 to 1628	No	ns	0.7912
6 vs. 7	3745	2612 to 4878	Yes	****	<0.0001
6 vs. 8	3872	2739 to 5005	Yes	****	<0.0001
7 vs. 8	127.7	-1005 to 1261	No	ns	>0.9999
Chryseobacterium
One Way ANOVA
ANOVA table	SS	DF	MS	F (DFn, DFd)	P value
Treatment (between columns)	13621809	7	1945973	F (7, 16) = 11,01	P<0,0001
Residual (within columns)	2828273	16	176767
Total	16450081	23
Tukey's multiple comparisons test	Mean Diff,	95,00% CI of diff,	Below threshold?	Summary	Adjusted P Value
1 vs. 2	-2445	-3633 to -1256	Yes	****	<0,0001
1 vs. 3	-77.66	-1266 to 1111	No	ns	>0,9999
1 vs. 4	-711.3	-1900 to 477,2	No	ns	0.4696
1 vs. 5	-1422	-2611 to -233,8	Yes	*	0.0135
1 vs. 6	-305.3	-1494 to 883,2	No	ns	0.9829
1 vs. 7	-972.2	-2161 to 216,3	No	ns	0.1543
1 vs. 8	-1000	-2188 to 188,5	No	ns	0.1345
2 vs. 3	2367	1178 to 3556	Yes	****	<0,0001
2 vs. 4	1733	544,8 to 2922	Yes	**	0.0023
2 vs. 5	1022	-166,2 to 2211	No	ns	0.1202
2 vs. 6	2139	950,8 to 3328	Yes	***	0.0003
2 vs. 7	1472	284,0 to 2661	Yes	*	0.0102
2 vs. 8	1445	256,2 to 2633	Yes	*	0.0119
3 vs. 4	-633.7	-1822 to 554,8	No	ns	0.6015
3 vs. 5	-1345	-2533 to -156,2	Yes	*	0.021
3 vs. 6	-227.7	-1416 to 960,8	No	ns	0.997
3 vs. 7	-894.5	-2083 to 294,0	No	ns	0.2229
3 vs. 8	-922.3	-2111 to 266,2	No	ns	0.196
4 vs. 5	-711	-1900 to 477,5	No	ns	0.4701
4 vs. 6	406	-782,5 to 1595	No	ns	0.9257
4 vs. 7	-260.9	-1449 to 927,6	No	ns	0.9931
4 vs. 8	-288.7	-1477 to 899,8	No	ns	0.9875
5 vs. 6	1117	-71,50 to 2306	No	ns	0.0735
5 vs. 7	450.1	-738,4 to 1639	No	ns	0.8818
5 vs. 8	422.3	-766,2 to 1611	No	ns	0.9109
6 vs. 7	-666.9	-1855 to 521,6	No	ns	0.5442
6 vs. 8	-694.7	-1883 to 493,8	No	ns	0.4971
7 vs. 8	-27.8	-1216 to 1161	No	ns	>0,9999
Rhodococcus
One Way ANOVA
ANOVA table	SS	DF	MS	F (DFn, DFd)	P value
Treatment (between columns)	3424908	7	489273	F (7, 16) = 7,397	P=0,0005
Residual (within columns)	1058279	16	66142
Total	4483187	23
Tukey's multiple comparisons test	Mean Diff,	95,00% CI of diff,	Below threshold?	Summary	Adjusted P Value
1 vs. 2	-522.7	-1250 to 204,3	No	ns	0.2667
1 vs. 3	283.2	-443,8 to 1010	No	ns	0.8668
1 vs. 4	116.3	-610,7 to 843,3	No	ns	0.999
1 vs. 5	116.7	-610,3 to 843,7	No	ns	0.999
1 vs. 6	766.3	39,32 to 1493	Yes	*	0.0351
1 vs. 7	427.5	-299,5 to 1154	No	ns	0.4902
1 vs. 8	638.7	-88,34 to 1366	No	ns	0.1076
2 vs. 3	805.9	78,89 to 1533	Yes	*	0.0245
2 vs. 4	639	-88,01 to 1366	No	ns	0.1073
2 vs. 5	639.3	-87,68 to 1366	No	ns	0.107
2 vs. 6	1289	562,0 to 2016	Yes	***	0.0003
2 vs. 7	950.1	223,1 to 1677	Yes	**	0.0064
2 vs. 8	1161	434,3 to 1888	Yes	***	0.0009
3 vs. 4	-166.9	-893,9 to 560,1	No	ns	0.991
3 vs. 5	-166.6	-893,6 to 560,4	No	ns	0.9911
3 vs. 6	483.1	-243,9 to 1210	No	ns	0.3498
3 vs. 7	144.2	-582,8 to 871,2	No	ns	0.9962
3 vs. 8	355.4	-371,6 to 1082	No	ns	0.6918
4 vs. 5	0.3333	-726,7 to 727,3	No	ns	>0,9999
4 vs. 6	650	-77,01 to 1377	No	ns	0.0978
4 vs. 7	311.1	-415,9 to 1038	No	ns	0.8061
4 vs. 8	522.3	-204,7 to 1249	No	ns	0.2673
5 vs. 6	649.7	-77,34 to 1377	No	ns	0.0981
5 vs. 7	310.8	-416,2 to 1038	No	ns	0.8069
5 vs. 8	522	-205,0 to 1249	No	ns	0.268
6 vs. 7	-338.9	-1066 to 388,1	No	ns	0.7365
6 vs. 8	-127.7	-854,7 to 599,3	No	ns	0.9982
7 vs. 8	211.2	-515,8 to 938,2	No	ns	0.9668
Rhodococcus plus E. coli
One Way ANOVA
ANOVA table	SS	DF	MS	F (DFn, DFd)	P value
Treatment (between columns)	3845465	7	549352	F (7, 16) = 1,683	P=0,1837
Residual (within columns)	5223793	16	326487
Total	9069258	23
Tukey's multiple comparisons test	Mean Diff,	95,00% CI of diff,	Below threshold?	Summary	Adjusted P Value
1 vs. 2	422.2	-1193 to 2037	No	ns	0.9812
1 vs. 3	0	-1615 to 1615	No	ns	>0,9999
1 vs. 4	600	-1015 to 2215	No	ns	0.8914
1 vs. 5	833.3	-781,9 to 2449	No	ns	0.6369
1 vs. 6	755.5	-859,7 to 2371	No	ns	0.7334
1 vs. 7	177.8	-1437 to 1793	No	ns	>0,9999
1 vs. 8	-400	-2015 to 1215	No	ns	0.9861
2 vs. 3	-422.2	-2037 to 1193	No	ns	0.9812
2 vs. 4	177.8	-1437 to 1793	No	ns	>0,9999
2 vs. 5	411.1	-1204 to 2026	No	ns	0.9838
2 vs. 6	333.3	-1282 to 1949	No	ns	0.9952
2 vs. 7	-244.5	-1860 to 1371	No	ns	0.9993
2 vs. 8	-822.2	-2437 to 793,0	No	ns	0.651
3 vs. 4	600	-1015 to 2215	No	ns	0.8914
3 vs. 5	833.3	-781,9 to 2449	No	ns	0.6369
3 vs. 6	755.5	-859,7 to 2371	No	ns	0.7334
3 vs. 7	177.8	-1437 to 1793	No	ns	>0,9999
3 vs. 8	-400	-2015 to 1215	No	ns	0.9861
4 vs. 5	233.3	-1382 to 1849	No	ns	0.9995
4 vs. 6	155.5	-1460 to 1771	No	ns	>0,9999
4 vs. 7	-422.2	-2037 to 1193	No	ns	0.9812
4 vs. 8	-1000	-2615 to 615,2	No	ns	0.4303
5 vs. 6	-77.8	-1693 to 1537	No	ns	>0,9999
5 vs. 7	-655.6	-2271 to 959,7	No	ns	0.8424
5 vs. 8	-1233	-2849 to 381,9	No	ns	0.21
6 vs. 7	-577.8	-2193 to 1037	No	ns	0.9082
6 vs. 8	-1156	-2771 to 459,7	No	ns	0.2716
7 vs. 8	-577.8	-2193 to 1037	No	ns	0.9082
Stenotrophomonas plus Chryseobacterium
One Way ANOVA
ANOVA table	SS	DF	MS	F (DFn, DFd)	P value
Treatment (between columns)	175305531	7	25043647	F (7, 16) = 6,012	P=0,0015
Residual (within columns)	66646181	16	4165386
Total	241951712	23
Tukey's multiple comparisons test	Mean Diff,	95,00% CI of diff,	Below threshold?	Summary	Adjusted P Value
1 vs. 2	-72.22	-5842 to 5697	No	ns	>0,9999
1 vs. 3	-1667	-7436 to 4103	No	ns	0.9678
1 vs. 4	-4334	-10103 to 1436	No	ns	0.2248
1 vs. 5	-522.3	-6292 to 5247	No	ns	>0,9999
1 vs. 6	-8667	-14436 to -2897	Yes	**	0.0017
1 vs. 7	-3022	-8791 to 2747	No	ns	0.6207
1 vs. 8	-2256	-8025 to 3514	No	ns	0.8648
2 vs. 3	-1595	-7364 to 4175	No	ns	0.9745
2 vs. 4	-4261	-10031 to 1508	No	ns	0.2404
2 vs. 5	-450.1	-6219 to 5319	No	ns	>0,9999
2 vs. 6	-8594	-14364 to -2825	Yes	**	0.0019
2 vs. 7	-2950	-8719 to 2819	No	ns	0.6464
2 vs. 8	-2183	-7953 to 3586	No	ns	0.8822
3 vs. 4	-2667	-8436 to 3103	No	ns	0.7439
3 vs. 5	1144	-4625 to 6914	No	ns	0.9962
3 vs. 6	-7000	-12769 to -1231	Yes	*	0.0121
3 vs. 7	-1355	-7125 to 4414	No	ns	0.9897
3 vs. 8	-588.8	-6358 to 5181	No	ns	>0,9999
4 vs. 5	3811	-1958 to 9581	No	ns	0.3564
4 vs. 6	-4333	-10102 to 1436	No	ns	0.2249
4 vs. 7	1311	-4458 to 7081	No	ns	0.9915
4 vs. 8	2078	-3691 to 7847	No	ns	0.9053
5 vs. 6	-8144	-13914 to -2375	Yes	**	0.0032
5 vs. 7	-2500	-8269 to 3270	No	ns	0.7969
5 vs. 8	-1733	-7503 to 4036	No	ns	0.9605
6 vs. 7	5645	-124,8 to 11414	No	ns	0.0575
6 vs. 8	6411	641,7 to 12180	Yes	*	0.024
7 vs. 8	766.5	-5003 to 6536	No	ns	0.9997

## Sheet: Figure 6
Figure 6
Fig. 6B
Brood size per individual
One Way ANOVA
ANOVA table	SS	DF	MS	F (DFn, DFd)	P value
Treatment (between columns)	434512	6	72419	F (6, 260) = 61.89	P<0.0001
Residual (within columns)	304222	260	1170
Total	738734	266
Tukey's multiple comparisons test	Mean Diff.	95.00% CI of diff.	Below threshold?	Summary	Adjusted P Value
Ensemble (E) vs. E plus Tetramitus	20.73	-5.512 to 46.98	No	ns	0.2257
Ensemble (E) vs. E. coli OP50	18.93	-2.596 to 40.45	No	ns	0.1263
Ensemble (E) vs. Comamonas	-35.07	-61.31 to -8.821	Yes	**	0.0018
Ensemble (E) vs. Stenotrophomonas	8.6	-17.65 to 34.85	No	ns	0.9592
Ensemble (E) vs. Chryseobacterium	77.8	51.55 to 104.0	Yes	****	<0.0001
Ensemble (E) vs. Rhodococcus	109.2	82.95 to 135.4	Yes	****	<0.0001
E plus Tetramitus vs. E. coli OP50	-1.808	-23.33 to 19.71	No	ns	>0.9999
E plus Tetramitus vs. Comamonas	-55.8	-82.05 to -29.55	Yes	****	<0.0001
E plus Tetramitus vs. Stenotrophomonas	-12.13	-38.38 to 14.11	No	ns	0.8153
E plus Tetramitus vs. Chryseobacterium	57.07	30.82 to 83.31	Yes	****	<0.0001
E plus Tetramitus vs. Rhodococcus	88.47	62.22 to 114.7	Yes	****	<0.0001
E. coli OP50 vs. Comamonas	-53.99	-75.51 to -32.47	Yes	****	<0.0001
E. coli OP50 vs. Stenotrophomonas	-10.33	-31.85 to 11.20	No	ns	0.7875
E. coli OP50 vs. Chryseobacterium	58.87	37.35 to 80.40	Yes	****	<0.0001
E. coli OP50 vs. Rhodococcus	90.27	68.75 to 111.8	Yes	****	<0.0001
Comamonas vs. Stenotrophomonas	43.67	17.42 to 69.91	Yes	****	<0.0001
Comamonas vs. Chryseobacterium	112.9	86.62 to 139.1	Yes	****	<0.0001
Comamonas vs. Rhodococcus	144.3	118.0 to 170.5	Yes	****	<0.0001
Stenotrophomonas vs. Chryseobacterium	69.2	42.95 to 95.45	Yes	****	<0.0001
Stenotrophomonas vs. Rhodococcus	100.6	74.35 to 126.8	Yes	****	<0.0001
Chryseobacterium vs. Rhodococcus	31.4	5.155 to 57.65	Yes	**	0.0081
Fig. 6C
Embryos per worm in uterus
One Way ANOVA
ANOVA table	SS	DF	MS	F (DFn, DFd)	P value
Treatment (between columns)	4219	6	703.2	F (6, 183) = 48.36	P<0.0001
Residual (within columns)	2661	183	14.54
Total	6880	189
Tukey's multiple comparisons test	Mean Diff.	95.00% CI of diff.	Below threshold?	Summary	Adjusted P Value
Ensemble (E) vs. E plus Tetramitus	0.4333	-2.502 to 3.369	No	ns	0.9994
Ensemble (E) vs. E. coli OP50	-7.333	-11.48 to -3.182	Yes	****	<0.0001
Ensemble (E) vs. Comamonas	-11.83	-14.77 to -8.898	Yes	****	<0.0001
Ensemble (E) vs. Stenotrophomonas	1.6	-1.335 to 4.535	No	ns	0.6663
Ensemble (E) vs. Chryseobacterium	0.4	-2.535 to 3.335	No	ns	0.9996
Ensemble (E) vs. Rhodococcus	0.4667	-2.469 to 3.402	No	ns	0.9991
E plus Tetramitus vs. E. coli OP50	-7.767	-11.92 to -3.615	Yes	****	<0.0001
E plus Tetramitus vs. Comamonas	-12.27	-15.20 to -9.331	Yes	****	<0.0001
E plus Tetramitus vs. Stenotrophomonas	1.167	-1.769 to 4.102	No	ns	0.8991
E plus Tetramitus vs. Chryseobacterium	-0.03333	-2.969 to 2.902	No	ns	>0.9999
E plus Tetramitus vs. Rhodococcus	0.03333	-2.902 to 2.969	No	ns	>0.9999
E. coli OP50 vs. Comamonas	-4.5	-8.651 to -0.3488	Yes	*	0.0241
E. coli OP50 vs. Stenotrophomonas	8.933	4.782 to 13.08	Yes	****	<0.0001
E. coli OP50 vs. Chryseobacterium	7.733	3.582 to 11.88	Yes	****	<0.0001
E. coli OP50 vs. Rhodococcus	7.8	3.649 to 11.95	Yes	****	<0.0001
Comamonas vs. Stenotrophomonas	13.43	10.50 to 16.37	Yes	****	<0.0001
Comamonas vs. Chryseobacterium	12.23	9.298 to 15.17	Yes	****	<0.0001
Comamonas vs. Rhodococcus	12.3	9.365 to 15.24	Yes	****	<0.0001
Stenotrophomonas vs. Chryseobacterium	-1.2	-4.135 to 1.735	No	ns	0.8861
Stenotrophomonas vs. Rhodococcus	-1.133	-4.069 to 1.802	No	ns	0.9111
Chryseobacterium vs. Rhodococcus	0.06667	-2.869 to 3.002	No	ns	>0.9999
Fig. 6D
Fraction of mature/total embryo per worm
One Way ANOVA
ANOVA table	SS	DF	MS	F (DFn, DFd)	P value
Treatment (between columns)	11.05	6	1.842	F (6, 193) = 75.29	P<0.0001
Residual (within columns)	4.721	193	0.02446
Total	15.77	199
Tukey's multiple comparisons test	Mean Diff.	95.00% CI of diff.	Below threshold?	Summary	Adjusted P Value
Ensemble (E) vs. E plus Tetramitus	-0.04267	-0.1630 to 0.07767	No	ns	0.9398
Ensemble (E) vs. E. coli OP50	0.543	0.3728 to 0.7132	Yes	****	<0.0001
Ensemble (E) vs. Comamonas	0.51	0.3897 to 0.6303	Yes	****	<0.0001
Ensemble (E) vs. Stenotrophomonas	0.3825	0.2699 to 0.4951	Yes	****	<0.0001
Ensemble (E) vs. Chryseobacterium	0.48	0.3597 to 0.6003	Yes	****	<0.0001
Ensemble (E) vs. Rhodococcus	0.5467	0.4263 to 0.6670	Yes	****	<0.0001
E plus Tetramitus vs. E. coli OP50	0.5857	0.4155 to 0.7558	Yes	****	<0.0001
E plus Tetramitus vs. Comamonas	0.5527	0.4323 to 0.6730	Yes	****	<0.0001
E plus Tetramitus vs. Stenotrophomonas	0.4252	0.3126 to 0.5377	Yes	****	<0.0001
E plus Tetramitus vs. Chryseobacterium	0.5227	0.4023 to 0.6430	Yes	****	<0.0001
E plus Tetramitus vs. Rhodococcus	0.5893	0.4690 to 0.7097	Yes	****	<0.0001
E. coli OP50 vs. Comamonas	-0.033	-0.2032 to 0.1372	No	ns	0.9974
E. coli OP50 vs. Stenotrophomonas	-0.1605	-0.3253 to 0.004273	No	ns	0.0617
E. coli OP50 vs. Chryseobacterium	-0.063	-0.2332 to 0.1072	No	ns	0.9266
E. coli OP50 vs. Rhodococcus	0.003667	-0.1665 to 0.1738	No	ns	>0.9999
Comamonas vs. Stenotrophomonas	-0.1275	-0.2401 to -0.01494	Yes	*	0.0153
Comamonas vs. Chryseobacterium	-0.03	-0.1503 to 0.09033	No	ns	0.9897
Comamonas vs. Rhodococcus	0.03667	-0.08367 to 0.1570	No	ns	0.971
Stenotrophomonas vs. Chryseobacterium	0.0975	-0.01506 to 0.2101	No	ns	0.1376
Stenotrophomonas vs. Rhodococcus	0.1642	0.05161 to 0.2767	Yes	***	0.0004
Chryseobacterium vs. Rhodococcus	0.06667	-0.05367 to 0.1870	No	ns	0.6495
Fig. 4H
Dauer in total population (%)
Table Analyzed	Violin plot of amoeba effect on dauer formation
Column B	E plus Tetramitus
vs.	vs.
Column A	Ensemble (E)
Unpaired t test with Welch's correction
P value	0.0253
P value summary	*
Significantly different (P < 0.05)?	Yes
One- or two-tailed P value?	Two-tailed
Welch-corrected t, df	t=2.403 df=21.66
How big is the difference?
Mean ± SEM of column A	8.25 ± 0.8715, n=12
Mean ± SEM of column B	5.083 ± 0.9883, n=12
Difference between means	-3.167 ± 1.318
95% confidence interval	-5.902 to -0.4316
R squared (eta squared)	0.2105
F test to compare variances
F, DFn, Dfd	1.286, 11, 11
P value	0.6839
P value summary	ns
Significantly different (P < 0.05)?	No

## Sheet: Figure 7
Figure 7
Fig. 7C
Final states worm encounters amoebae
Two Way ANOVA
ANOVA table	SS	DF	MS	F (DFn, DFd)	P value
Interaction	13213	2	6607	F (2, 12) = 24.35	P<0.0001
Row Factor	0.0005556	1	0.0005556	F (1, 12) = 2.048e-006	P=0.9989
Column Factor	6720	2	3360	F (2, 12) = 12.38	P=0.0012
Residual	3256	12	271.3
Tukey's multiple comparisons test	Mean Diff.	95.00% CI of diff.	Significant?	Summary	Adjusted P Value
Trophozoite
Trophozoite vs. Sphere	-2.5	-38.38 to 33.38	No	ns	0.9812
Trophozoite vs. Dead	-50.27	-86.15 to -14.39	Yes	**	0.0074
Sphere vs. Dead	-47.77	-83.65 to -11.89	Yes	*	0.0103
Sphere
Trophozoite vs. Sphere	-91.07	-126.9 to -55.19	Yes	****	<0.0001
Trophozoite vs. Dead	-8.933	-44.81 to 26.95	No	ns	0.788
Sphere vs. Dead	82.13	46.25 to 118	Yes	***	0.0001
Fig. 7D
Intestinal CFU bacteria and amoebae
Two Way ANOVA
ANOVA table	SS (Type III)	DF	MS	F (DFn, DFd)	P value
Interaction	573.2	1	573.2	F (1, 11) = 8.720	P=0.0131
Row Factor	573.2	1	573.2	F (1, 11) = 8.720	P=0.0131
Column Factor	4452	1	4452	F (1, 11) = 67.73	P<0.0001
Residual	723.2	11	65.74
Šídák's multiple comparisons test	Predicted (LS) mean diff.	95.00% CI of diff.	Below threshold?	Summary	Adjusted P Value
E. coli OP50:bacteria vs. E. coli OP50:amoebae	48.97	30.64 to 67.29	Yes	****	<0.0001
E. coli OP50:bacteria vs. E. coli OP50 + Tetramitus:bacteria	25.86	7.536 to 44.19	Yes	**	0.0053
E. coli OP50:bacteria vs. E. coli OP50 + Tetramitus:amoebae	48.97	30.64 to 67.29	Yes	****	<0.0001
E. coli OP50:amoebae vs. E. coli OP50 + Tetramitus:bacteria	-23.11	-44.27 to -1.947	Yes	*	0.03
E. coli OP50:amoebae vs. E. coli OP50 + Tetramitus:amoebae	0	-21.16 to 21.16	No	ns	>0.9999
E. coli OP50 + Tetramitus:bacteria vs. E. coli OP50 + Tetramitus:amoebae	23.11	1.947 to 44.27	Yes	*	0.03
Fig. 7E
Dauer in total population (%)
Table Analyzed	Violin plot of amoeba effect on dauer formation
Column B	E plus Tetramitus
vs.	vs.
Column A	Ensemble (E)
Unpaired t test with Welch's correction
P value	0.0253
P value summary	*
Significantly different (P < 0.05)?	Yes
One- or two-tailed P value?	Two-tailed
Welch-corrected t, df	t=2.403 df=21.66
How big is the difference?
Mean ± SEM of column A	8.25 ± 0.8715, n=12
Mean ± SEM of column B	5.083 ± 0.9883, n=12
Difference between means	-3.167 ± 1.318
95% confidence interval	-5.902 to -0.4316
R squared (eta squared)	0.2105
F test to compare variances
F, DFn, Dfd	1.286, 11, 11
P value	0.6839
P value summary	ns
Significantly different (P < 0.05)?	No

## Sheet: Figure 8
Figure 8
Fig. 8A
Number of nematodes/ dauers
Two Way ANOVA
ANOVA table	SS	DF	MS	F (DFn, DFd)	P value
Interaction	23239053251	35	663972950	F (35, 96) = 32,68	P<0,0001
Row Factor	6624841161	7	946405880	F (7, 96) = 46,58	P<0,0001
Column Factor	12705400428	5	2541080086	F (5, 96) = 125,1	P<0,0001
Residual	1950613244	96	20318888
Tukey's multiple comparisons test	Mean Diff,	95,00% CI of diff,	Below threshold?	Summary	Adjusted P Value
Week 1
25°C nematode vs. 20°C nematode	-60439	-71142 to -49736	Yes	****	<0,0001
25°C nematode vs. 15°C nematode	3595	-7108 to 14298	No	ns	0.9243
20°C nematode vs. 15°C nematode	64034	53331 to 74737	Yes	****	<0,0001
25°C dauer vs. 20°C dauer	-5524	-16228 to 5179	No	ns	0.6645
25°C dauer vs. 15°C dauer	253.1	-10450 to 10956	No	ns	>0,9999
20°C dauer vs. 15°C dauer	5778	-4926 to 16481	No	ns	0.6202
Week 2
25°C nematode vs. 20°C nematode	-70745	-81448 to -60042	Yes	****	<0,0001
25°C nematode vs. 15°C nematode	-61522	-72225 to -50819	Yes	****	<0,0001
20°C nematode vs. 15°C nematode	9222	-1481 to 19925	No	ns	0.1327
25°C dauer vs. 20°C dauer	-117	-10820 to 10586	No	ns	>0,9999
25°C dauer vs. 15°C dauer	-894.6	-11598 to 9809	No	ns	0.9999
20°C dauer vs. 15°C dauer	-777.6	-11481 to 9926	No	ns	>0,9999
Week 3
25°C nematode vs. 20°C nematode	-366.7	-11070 to 10336	No	ns	>0,9999
25°C nematode vs. 15°C nematode	-33367	-44070 to -22664	Yes	****	<0,0001
20°C nematode vs. 15°C nematode	-33000	-43703 to -22297	Yes	****	<0,0001
25°C dauer vs. 20°C dauer	2211	-8492 to 12914	No	ns	0.9907
25°C dauer vs. 15°C dauer	-1428	-12131 to 9275	No	ns	0.9988
20°C dauer vs. 15°C dauer	-3639	-14342 to 7064	No	ns	0.9205
Week 4
25°C nematode vs. 20°C nematode	-1300	-12003 to 9403	No	ns	0.9993
25°C nematode vs. 15°C nematode	-37355	-48058 to -26652	Yes	****	<0,0001
20°C nematode vs. 15°C nematode	-36055	-46758 to -25352	Yes	****	<0,0001
25°C dauer vs. 20°C dauer	1034	-9669 to 11737	No	ns	0.9998
25°C dauer vs. 15°C dauer	944.9	-9758 to 11648	No	ns	0.9998
20°C dauer vs. 15°C dauer	-89	-10792 to 10614	No	ns	>0,9999
Week 5
25°C nematode vs. 20°C nematode	-217	-10920 to 10486	No	ns	>0,9999
25°C nematode vs. 15°C nematode	-20550	-31253 to -9847	Yes	****	<0,0001
20°C nematode vs. 15°C nematode	-20333	-31036 to -9630	Yes	****	<0,0001
25°C dauer vs. 20°C dauer	333.3	-10370 to 11036	No	ns	>0,9999
25°C dauer vs. 15°C dauer	-1044	-11747 to 9659	No	ns	0.9997
20°C dauer vs. 15°C dauer	-1378	-12081 to 9325	No	ns	0.999
Week 6
25°C nematode vs. 20°C nematode	-5614	-16317 to 5089	No	ns	0.6489
25°C nematode vs. 15°C nematode	-14614	-25317 to -3911	Yes	**	0.0019
20°C nematode vs. 15°C nematode	-9000	-19703 to 1703	No	ns	0.1514
25°C dauer vs. 20°C dauer	-4061	-14764 to 6642	No	ns	0.8788
25°C dauer vs. 15°C dauer	-3728	-14431 to 6975	No	ns	0.9126
20°C dauer vs. 15°C dauer	333.3	-10370 to 11036	No	ns	>0,9999
Week 7
25°C nematode vs. 20°C nematode	-344.3	-11047 to 10359	No	ns	>0,9999
25°C nematode vs. 15°C nematode	-6561	-17264 to 4142	No	ns	0.4817
20°C nematode vs. 15°C nematode	-6217	-16920 to 4486	No	ns	0.5423
25°C dauer vs. 20°C dauer	-299.3	-11002 to 10404	No	ns	>0,9999
25°C dauer vs. 15°C dauer	-4177	-14880 to 6526	No	ns	0.8656
20°C dauer vs. 15°C dauer	-3878	-14581 to 6825	No	ns	0.8982
Week 8
25°C nematode vs. 20°C nematode	-234.3	-10937 to 10469	No	ns	>0,9999
25°C nematode vs. 15°C nematode	-7640	-18343 to 3063	No	ns	0.3087
20°C nematode vs. 15°C nematode	-7406	-18109 to 3297	No	ns	0.3432
25°C dauer vs. 20°C dauer	-193	-10896 to 10510	No	ns	>0,9999
25°C dauer vs. 15°C dauer	-5332	-16035 to 5371	No	ns	0.6972
20°C dauer vs. 15°C dauer	-5139	-15842 to 5564	No	ns	0.7291
Fig. 8B
Dauer in total population (%)	no hay stats
Two Way ANOVA
ANOVA table	SS	DF	MS	F (DFn, DFd)	P value
Interaction	12785	14	913.2	F (14, 48) = 22.1	P<0.0001
Row Factor	45770	7	6539	F (7, 48) = 158.2	P<0.0001
Column Factor	36320	2	18160	F (2, 48) = 439.4	P<0.0001
Tukey's multiple comparisons test	Mean Diff.	95.00% CI of diff.	Significant?	Summary	Adjusted P Value
Week 1
25°C vs. 20°C	-0.9	-13.59 to 11.79	No	ns	0.9839
25°C vs. 15°C	8.333	-4.361 to 21.03	No	ns	0.2607
20°C vs. 15°C	9.233	-3.461 to 21.93	No	ns	0.1943
Week 2
25°C vs. 20°C	51.77	39.07 to 64.46	Yes	****	<0.0001
25°C vs. 15°C	50.33	37.64 to 63.03	Yes	****	<0.0001
20°C vs. 15°C	-1.433	-14.13 to 11.26	No	ns	0.9598
Week 3
25°C vs. 20°C	58.83	46.14 to 71.53	Yes	****	<0.0001
25°C vs. 15°C	80.67	67.97 to 93.36	Yes	****	<0.0001
20°C vs. 15°C	21.83	9.139 to 34.53	Yes	***	0.0004
Week 4
25°C vs. 20°C	54.93	42.24 to 67.63	Yes	****	<0.0001
25°C vs. 15°C	94.33	81.64 to 107	Yes	****	<0.0001
20°C vs. 15°C	39.4	26.71 to 52.09	Yes	****	<0.0001
Week 5
25°C vs. 20°C	37.8	25.11 to 50.49	Yes	****	<0.0001
25°C vs. 15°C	82.67	69.97 to 95.36	Yes	****	<0.0001
20°C vs. 15°C	44.87	32.17 to 57.56	Yes	****	<0.0001
Week 6
25°C vs. 20°C	20.73	8.039 to 33.43	Yes	***	0.0007
25°C vs. 15°C	67	54.31 to 79.69	Yes	****	<0.0001
20°C vs. 15°C	46.27	33.57 to 58.96	Yes	****	<0.0001
Week 7
25°C vs. 20°C	10.13	-2.561 to 22.83	No	ns	0.1412
25°C vs. 15°C	32	19.31 to 44.69	Yes	****	<0.0001
20°C vs. 15°C	21.87	9.172 to 34.56	Yes	***	0.0004
Week 8
25°C vs. 20°C	9.133	-3.561 to 21.83	No	ns	0.201
25°C vs. 15°C	24	11.31 to 36.69	Yes	****	<0.0001
20°C vs. 15°C	14.87	2.172 to 27.56	Yes	*	0.0182
Fig. 8C
Number of amoebae (log10)
Two Way ANOVA
ANOVA table	SS	DF	MS	F (DFn, DFd)
Interaction	3.003e+16	14	2145000000000000	F (14, 48) = 90.8
Row Factor	2.327e+16	7	3324000000000000	F (7, 48) = 140.7
Column Factor	5082000000000000	2	2541000000000000	F (2, 48) = 107.6
Residual	1134000000000000	48	23620730556106
Tukey's multiple comparisons test	Mean Diff.	95.00% CI of diff.	Significant?	Summary	Adjusted P Value
Week 1
15°C vs. 20°C	-128333333	-137930541 to -118736125	Yes	****	<0.0001
15°C vs. 25°C	6666667	-2930541 to 16263875	No	ns	0.2232
20°C vs. 25°C	135000000	125402792 to 144597208	Yes	****	<0.0001
Week 2
15°C vs. 20°C	-4333333	-13930541 to 5263875	No	ns	0.5236
15°C vs. 25°C	3000000	-6597208 to 12597208	No	ns	0.7315
20°C vs. 25°C	7333333	-2263875 to 16930541	No	ns	0.1651
Week 3
15°C vs. 20°C	-3666667	-13263875 to 5930541	No	ns	0.6279
15°C vs. 25°C	5333333	-4263875 to 14930541	No	ns	0.3782
20°C vs. 25°C	9000000	-597208 to 18597208	No	ns	0.0702
Week 4
15°C vs. 20°C	2333333	-7263875 to 11930541	No	ns	0.8272
15°C vs. 25°C	5580000	-4017208 to 15177208	No	ns	0.3458
20°C vs. 25°C	3246667	-6350541 to 12843875	No	ns	0.6937
Week 5
15°C vs. 20°C	3666667	-5930541 to 13263875	No	ns	0.6279
15°C vs. 25°C	4999933	-4597275 to 14597141	No	ns	0.4245
20°C vs. 25°C	1333266	-8263942 to 10930474	No	ns	0.9398
Week 6
15°C vs. 20°C	3366667	-6230541 to 12963875	No	ns	0.675
15°C vs. 25°C	4333133	-5264075 to 13930341	No	ns	0.5237
20°C vs. 25°C	966467	-8630741 to 10563675	No	ns	0.9679
Week 7
15°C vs. 20°C	3633333	-5963875 to 13230541	No	ns	0.6332
15°C vs. 25°C	4000000	-5597208 to 13597208	No	ns	0.5755
20°C vs. 25°C	366667	-9230541 to 9963875	No	ns	0.9953
Week 8
15°C vs. 20°C	2843333	-6753875 to 12440541	No	ns	0.755
15°C vs. 25°C	3000000	-6597208 to 12597208	No	ns	0.7315
20°C vs. 25°C	156667	-9440541 to 9753875	No	ns	0.9991
Fig. 8D
Total CFU in ensemble
Two Way ANOVA
ANOVA table	SS	DF	MS	F (DFn, DFd)	P value
Interaction	3.373e+20	14	2.409e+19	F (14, 48) = 9.298	P<0.0001
Row Factor	4.001e+20	7	5.716e+19	F (7, 48) = 22.06	P<0.0001
Column Factor	9.671e+19	2	4.835e+19	F (2, 48) = 18.66	P<0.0001
Residual	1.244e+20	48	2.591e+18
Tukey's multiple comparisons test	Mean Diff.	95.00% CI of diff.	Significant?	Summary	Adjusted P Value
Week 1
15°C vs. 20°C	16033333333	12854484410 to 19212182256	Yes	****	<0.0001
15°C vs. 25°C	10633333333	7454484410 to 13812182256	Yes	****	<0.0001
20°C vs. 25°C	-5400000000	-8578848923 to -2221151077	Yes	***	0.0004
Week 2
15°C vs. 20°C	2666666667	-512182256 to 5845515590	No	ns	0.1162
15°C vs. 25°C	2266666667	-912182256 to 5445515590	No	ns	0.2066
20°C vs. 25°C	-400000000	-3578848923 to 2778848923	No	ns	0.9503
Week 3
15°C vs. 20°C	3400000000	221151077 to 6578848923	Yes	*	0.0336
15°C vs. 25°C	3196666667	17817744 to 6375515590	Yes	*	0.0485
20°C vs. 25°C	-203333333	-3382182256 to 2975515590	No	ns	0.9869
Week 4
15°C vs. 20°C	-100000000	-3278848923 to 3078848923	No	ns	0.9968
15°C vs. 25°C	-263333333	-3442182256 to 2915515590	No	ns	0.9781
20°C vs. 25°C	-163333333	-3342182256 to 3015515590	No	ns	0.9915
Week 5
15°C vs. 20°C	266666667	-2912182256 to 3445515590	No	ns	0.9776
15°C vs. 25°C	-23333333	-3202182256 to 3155515590	No	ns	0.9998
20°C vs. 25°C	-290000000	-3468848923 to 2888848923	No	ns	0.9735
Week 6
15°C vs. 20°C	-166666667	-3345515590 to 3012182256	No	ns	0.9912
15°C vs. 25°C	-400000000	-3578848923 to 2778848923	No	ns	0.9503
20°C vs. 25°C	-233333333	-3412182256 to 2945515590	No	ns	0.9828
Week 7
15°C vs. 20°C	0	-3178848923 to 3178848923	No	ns	>0.9999
15°C vs. 25°C	40000000	-3138848923 to 3218848923	No	ns	0.9995
20°C vs. 25°C	40000000	-3138848923 to 3218848923	No	ns	0.9995
Week 8
15°C vs. 20°C	33333333	-3145515590 to 3212182256	No	ns	0.9996
15°C vs. 25°C	23333333	-3155515590 to 3202182256	No	ns	0.9998
20°C vs. 25°C	-10000000	-3188848923 to 3168848923	No	ns	>0.9999

## Sheet: Figure 9
Figure 9
Fig. 9A
Total dauers at 15°C (%)
One Way ANOVA
ANOVA table	SS	DF	MS	F (DFn, DFd)	P value
Treatment (between columns)	15953	7	2279	F (7, 16) = 68.26	P<0.0001
Residual (within columns)	534.1	16	33.38
Total	16487	23
Sidak's multiple comparisons test	Mean Diff.	95.00% CI of diff.	Significant?	Summary	Adjusted P Value
1 vs. 2	-3.033	-20.62 to 14.55	No	ns	>0.9999
1 vs. 3	-14	-31.59 to 3.588	No	ns	0.2252
1 vs. 4	-4.167	-21.75 to 13.42	No	ns	>0.9999
1 vs. 5	-10.23	-27.82 to 7.355	No	ns	0.7284
1 vs. 6	-26.4	-43.99 to -8.812	Yes	**	0.0011
1 vs. 7	-62.5	-80.09 to -44.91	Yes	****	<0.0001
1 vs. 8	-70.17	-87.75 to -52.58	Yes	****	<0.0001
2 vs. 3	-10.97	-28.55 to 6.621	No	ns	0.6157
2 vs. 4	-1.133	-18.72 to 16.45	No	ns	>0.9999
2 vs. 5	-7.2	-24.79 to 10.39	No	ns	0.9881
2 vs. 6	-23.37	-40.95 to -5.779	Yes	**	0.004
2 vs. 7	-59.47	-77.05 to -41.88	Yes	****	<0.0001
2 vs. 8	-67.13	-84.72 to -49.55	Yes	****	<0.0001
3 vs. 4	9.833	-7.755 to 27.42	No	ns	0.7856
3 vs. 5	3.767	-13.82 to 21.35	No	ns	>0.9999
3 vs. 6	-12.4	-29.99 to 5.188	No	ns	0.403
3 vs. 7	-48.5	-66.09 to -30.91	Yes	****	<0.0001
3 vs. 8	-56.17	-73.75 to -38.58	Yes	****	<0.0001
4 vs. 5	-6.067	-23.65 to 11.52	No	ns	0.9989
4 vs. 6	-22.23	-39.82 to -4.645	Yes	**	0.0065
4 vs. 7	-58.33	-75.92 to -40.75	Yes	****	<0.0001
4 vs. 8	-66	-83.59 to -48.41	Yes	****	<0.0001
5 vs. 6	-16.17	-33.75 to 1.421	No	ns	0.0924
5 vs. 7	-52.27	-69.85 to -34.68	Yes	****	<0.0001
5 vs. 8	-59.93	-77.52 to -42.35	Yes	****	<0.0001
6 vs. 7	-36.1	-53.69 to -18.51	Yes	****	<0.0001
6 vs. 8	-43.77	-61.35 to -26.18	Yes	****	<0.0001
7 vs. 8	-7.667	-25.25 to 9.921	No	ns	0.9752
Fig. 9B
Total dauers at 20°C (%)
One Way ANOVA
ANOVA table	SS	DF	MS	F (DFn, DFd)	P value
Treatment (between columns)	21370	7	3053	F (7, 16) = 79.84	P<0.0001
Residual (within columns)	611.8	16	38.24
Total	21982	23
Sidak's multiple comparisons test	Mean Diff.	95.00% CI of diff.	Significant?	Summary	Adjusted P Value
1 vs. 2	7.333	-11.4 to 26.07	No	ns	0.9925
1 vs. 3	-26.6	-45.34 to -7.864	Yes	**	0.0021
1 vs. 4	-34.17	-52.9 to -15.43	Yes	***	0.0001
1 vs. 5	-46.03	-64.77 to -27.3	Yes	****	<0.0001
1 vs. 6	-63.37	-82.1 to -44.63	Yes	****	<0.0001
1 vs. 7	-74.97	-93.7 to -56.23	Yes	****	<0.0001
1 vs. 8	-75.63	-94.37 to -56.9	Yes	****	<0.0001
2 vs. 3	-33.93	-52.67 to -15.2	Yes	***	0.0001
2 vs. 4	-41.5	-60.24 to -22.76	Yes	****	<0.0001
2 vs. 6	-70.7	-89.44 to -51.96	Yes	****	<0.0001
2 vs. 7	-82.3	-101 to -63.56	Yes	****	<0.0001
2 vs. 8	-82.97	-101.7 to -64.23	Yes	****	<0.0001
3 vs. 4	-7.567	-26.3 to 11.17	No	ns	0.9889
3 vs. 5	-19.43	-38.17 to -0.6972	Yes	*	0.0376
3 vs. 6	-36.77	-55.5 to -18.03	Yes	****	<0.0001
3 vs. 7	-48.37	-67.1 to -29.63	Yes	****	<0.0001
3 vs. 8	-49.03	-67.77 to -30.3	Yes	****	<0.0001
4 vs. 5	-11.87	-30.6 to 6.869	No	ns	0.5834
4 vs. 6	-29.2	-47.94 to -10.46	Yes	***	0.0008
4 vs. 7	-40.8	-59.54 to -22.06	Yes	****	<0.0001
4 vs. 8	-41.47	-60.2 to -22.73	Yes	****	<0.0001
5 vs. 6	-17.33	-36.07 to 1.403	No	ns	0.0882
5 vs. 7	-28.93	-47.67 to -10.2	Yes	***	0.0008
5 vs. 8	-29.6	-48.34 to -10.86	Yes	***	0.0006
6 vs. 7	-11.6	-30.34 to 7.136	No	ns	0.6223
6 vs. 8	-12.27	-31 to 6.469	No	ns	0.5259
7 vs. 8	-0.6667	-19.4 to 18.07	No	ns	>0.9999
Fig. 9C
Total dauers at 25°C (%)
One Way ANOVA
ANOVA table	SS	DF	MS	F (DFn, DFd)	P value
Treatment (between columns)	21347	7	3050	F (7, 16) = 57.81	P<0.0001
Residual (within columns)	844	16	52.75
Total	22191	23
Sidak's multiple comparisons test	Mean Diff.	95.00% CI of diff.	Significant?	Summary	Adjusted P Value
1 vs. 2	-45.33	-67.44 to -23.22	Yes	****	<0.0001
1 vs. 3	-86.33	-108.4 to -64.22	Yes	****	<0.0001
1 vs. 4	-90	-112.1 to -67.89	Yes	****	<0.0001
1 vs. 5	-84.67	-106.8 to -62.56	Yes	****	<0.0001
1 vs. 6	-85	-107.1 to -62.89	Yes	****	<0.0001
1 vs. 7	-86	-108.1 to -63.89	Yes	****	<0.0001
1 vs. 8	-85.67	-107.8 to -63.56	Yes	****	<0.0001
2 vs. 3	-41	-63.11 to -18.89	Yes	****	<0.0001
2 vs. 4	-44.67	-66.78 to -22.56	Yes	****	<0.0001
2 vs. 5	-39.33	-61.44 to -17.22	Yes	***	0.0002
2 vs. 6	-39.67	-61.78 to -17.56	Yes	***	0.0001
2 vs. 7	-40.67	-62.78 to -18.56	Yes	***	0.0001
2 vs. 8	-40.33	-62.44 to -18.22	Yes	***	0.0001
3 vs. 4	-3.667	-25.78 to 18.44	No	ns	>0.9999
3 vs. 5	1.667	-20.44 to 23.78	No	ns	>0.9999
3 vs. 6	1.333	-20.78 to 23.44	No	ns	>0.9999
3 vs. 7	0.3333	-21.78 to 22.44	No	ns	>0.9999
3 vs. 8	0.6667	-21.44 to 22.78	No	ns	>0.9999
4 vs. 5	5.333	-16.78 to 27.44	No	ns	>0.9999
4 vs. 6	5	-17.11 to 27.11	No	ns	>0.9999
4 vs. 7	4	-18.11 to 26.11	No	ns	>0.9999
4 vs. 8	4.333	-17.78 to 26.44	No	ns	>0.9999
5 vs. 6	-0.3333	-22.44 to 21.78	No	ns	>0.9999
5 vs. 7	-1.333	-23.44 to 20.78	No	ns	>0.9999
5 vs. 8	-1	-23.11 to 21.11	No	ns	>0.9999
6 vs. 7	-1	-23.11 to 21.11	No	ns	>0.9999
6 vs. 8	-0.6667	-22.78 to 21.44	No	ns	>0.9999
7 vs. 8	0.3333	-21.78 to 22.44	No	ns	>0.9999
Fig. 9D
Dauers in P0 population (%)	No pude analizar los datos
Linear Regression
Best-fit values ± SE
Slope	0.001128 ± 0.0001425
Y-intercept	-9.271 ± 1.836
X-intercept	8215
1/slope	886.2
95% Confidence Intervals
Slope	0.0008329 to 0.001424
Y-intercept	-13.08 to -5.463
X-intercept	6133 to 9822
Goodness of Fit
R square	0.7403
Sy.x	4.128
Is slope significantly non-zero?
F	62.72
DFn, DFd	1, 22
P value	<0.0001
Deviation from zero?	Significant
Equation	Y = 0.001128*X - 9.271
Data
Number of X values	24
Maximum number of Y replicates	1
Total number of values	24
Number of missing values	0
Fig. 9E
Dauer in total population (%)
One Way ANOVA
ANOVA table	SS	DF	MS	F (DFn, DFd)	P value
Treatment (between columns)	872.9	4	218.2	F (4, 64) = 29.24	P<0.0001
Residual (within columns)	477.7	64	7.464
Total	1351	68
Sidak's multiple comparisons test	Mean Diff.	95.00% CI of diff.	Significant?	Summary	Adjusted P Value
P0 vs. F1	0	-2.678 to 2.678	No	ns	>0.9999
P0 vs. F2	-0.236	-3.128 to 2.656	No	ns	>0.9999
P0 vs. F3	-5.183	-8.251 to -2.115	Yes	****	<0.0001
P0 vs. F4	-11.67	-15.49 to -7.84	Yes	****	<0.0001
F1 vs. F2	-0.236	-2.914 to 2.442	No	ns	>0.9999
F1 vs. F3	-5.183	-8.05 to -2.317	Yes	****	<0.0001
F1 vs. F4	-11.67	-15.33 to -8	Yes	****	<0.0001
F2 vs. F3	-4.947	-8.015 to -1.879	Yes	***	0.0002
F2 vs. F4	-11.43	-15.26 to -7.604	Yes	****	<0.0001
F3 vs. F4	-6.483	-10.44 to -2.523	Yes	***	0.0001
Fig. 9F
One Way ANOVA
ANOVA table	SS	DF	MS	F (DFn, DFd)	P value
Treatment (between columns)	11267	6	1878	F (6, 35) = 125.9	P<0.0001
Residual (within columns)	522.2	35	14.92
Total	11790	41
Tukey's multiple comparisons test	Mean Diff.	95.00% CI of diff.	Below threshold?	Summary	Adjusted P Value
P0 vs. F1	0	-6.971 to 6.971	No	ns	>0.9999
P0 vs. F2	-35.67	-42.64 to -28.70	Yes	****	<0.0001
P0 vs. F3 in E. coli	0	-6.971 to 6.971	No	ns	>0.9999
P0 vs. F4 in E. coli	0	-6.971 to 6.971	No	ns	>0.9999
P0 vs. F5	0	-6.971 to 6.971	No	ns	>0.9999
P0 vs. F6	-36.83	-43.80 to -29.86	Yes	****	<0.0001
F1 vs. F2	-35.67	-42.64 to -28.70	Yes	****	<0.0001
F1 vs. F3 in E. coli	0	-6.971 to 6.971	No	ns	>0.9999
F1 vs. F4 in E. coli	0	-6.971 to 6.971	No	ns	>0.9999
F1 vs. F5	0	-6.971 to 6.971	No	ns	>0.9999
F1 vs. F6	-36.83	-43.80 to -29.86	Yes	****	<0.0001
F2 vs. F3 in E. coli	35.67	28.70 to 42.64	Yes	****	<0.0001
F2 vs. F4 in E. coli	35.67	28.70 to 42.64	Yes	****	<0.0001
F2 vs. F5	35.67	28.70 to 42.64	Yes	****	<0.0001
F2 vs. F6	-1.167	-8.138 to 5.804	No	ns	0.9983
F3 in E. coli vs. F4 in E. coli	0	-6.971 to 6.971	No	ns	>0.9999
F3 in E. coli vs. F5	0	-6.971 to 6.971	No	ns	>0.9999
F3 in E. coli vs. F6	-36.83	-43.80 to -29.86	Yes	****	<0.0001
F4 in E. coli vs. F5	0	-6.971 to 6.971	No	ns	>0.9999
F4 in E. coli vs. F6	-36.83	-43.80 to -29.86	Yes	****	<0.0001
F5 vs. F6	-36.83	-43.80 to -29.86	Yes	****	<0.0001

## Sheet: Figure 10
Figure 10
Fig. 10A
Dauer in total population (%)
Welch's t test
Column B	daf-22
vs.	vs.
Column A	wild type
Unpaired t test with Welch's correction
P value	0.0002
P value summary	***
Significantly different (P < 0.05)?	Yes
One- or two-tailed P value?	Two-tailed
Welch-corrected t, df	t=9.236, df=5.000
How big is the difference?
Mean of column A	14.8
Mean of column B	0
Difference between means (B - A) ± SEM	-14.80 ± 1.602
95% confidence interval	-18.92 to -10.68
R squared (eta squared)	0.9446
F test to compare variances
F, DFn, Dfd	Infinity, 5, 5
P value	<0.0001
P value summary	****
Significantly different (P < 0.05)?	Yes
Data analyzed
Sample size, column A	6
Sample size, column B	6
Fig. 10B
Two Way ANOVA
ANOVA table	SS	DF	MS	F (DFn, DFd)	P value
Interaction	13671586509	14	976541894	F (14, 48) = 667.6	P<0.0001
Row Factor	7563570121	7	1080510017	F (7, 48) = 738.7	P<0.0001
Column Factor	3481259937	2	1740629969	F (2, 48) = 1190	P<0.0001
Residual	70208065	48	1462668
Tukey's multiple comparisons test	Mean Diff.	95.00% CI of diff.	Significant?	Summary	Adjusted P Value
Dauers
1 vs. 2	0	-3129 to 3129	No	ns	>0.9999
1 vs. 3	0	-3129 to 3129	No	ns	>0.9999
1 vs. 4	0	-3129 to 3129	No	ns	>0.9999
1 vs. 5	0	-3129 to 3129	No	ns	>0.9999
1 vs. 6	0	-3129 to 3129	No	ns	>0.9999
1 vs. 7	0	-3129 to 3129	No	ns	>0.9999
1 vs. 8	0	-3129 to 3129	No	ns	>0.9999
2 vs. 3	0	-3129 to 3129	No	ns	>0.9999
2 vs. 4	0	-3129 to 3129	No	ns	>0.9999
2 vs. 5	0	-3129 to 3129	No	ns	>0.9999
2 vs. 6	0	-3129 to 3129	No	ns	>0.9999
2 vs. 7	0	-3129 to 3129	No	ns	>0.9999
2 vs. 8	0	-3129 to 3129	No	ns	>0.9999
3 vs. 4	0	-3129 to 3129	No	ns	>0.9999
3 vs. 5	0	-3129 to 3129	No	ns	>0.9999
3 vs. 6	0	-3129 to 3129	No	ns	>0.9999
3 vs. 7	0	-3129 to 3129	No	ns	>0.9999
3 vs. 8	0	-3129 to 3129	No	ns	>0.9999
4 vs. 5	0	-3129 to 3129	No	ns	>0.9999
4 vs. 6	0	-3129 to 3129	No	ns	>0.9999
4 vs. 7	0	-3129 to 3129	No	ns	>0.9999
4 vs. 8	0	-3129 to 3129	No	ns	>0.9999
5 vs. 6	0	-3129 to 3129	No	ns	>0.9999
5 vs. 7	0	-3129 to 3129	No	ns	>0.9999
5 vs. 8	0	-3129 to 3129	No	ns	>0.9999
6 vs. 7	0	-3129 to 3129	No	ns	>0.9999
6 vs. 8	0	-3129 to 3129	No	ns	>0.9999
7 vs. 8	0	-3129 to 3129	No	ns	>0.9999
Adults
1 vs. 2	200	-2929 to 3329	No	ns	>0.9999
1 vs. 3	2600	-528.3 to 5729	No	ns	0.1694
1 vs. 4	3045	-83.94 to 6173	No	ns	0.0617
1 vs. 5	3100	-28.61 to 6229	No	ns	0.0537
1 vs. 6	3161	32.39 to 6290	Yes	*	0.046
1 vs. 7	3156	27.06 to 6284	Yes	*	0.0467
1 vs. 8	3222	93.62 to 6351	Yes	*	0.0393
2 vs. 3	2400	-728.3 to 5529	No	ns	0.2505
2 vs. 4	2845	-283.9 to 5973	No	ns	0.0994
2 vs. 5	2900	-228.6 to 6029	No	ns	0.0874
2 vs. 6	2961	-167.6 to 6090	No	ns	0.0756
2 vs. 7	2956	-172.9 to 6084	No	ns	0.0766
2 vs. 8	3022	-106.4 to 6151	No	ns	0.0652
3 vs. 4	444.3	-2684 to 3573	No	ns	0.9998
3 vs. 5	499.7	-2629 to 3628	No	ns	0.9996
3 vs. 6	560.7	-2568 to 3689	No	ns	0.9991
3 vs. 7	555.3	-2573 to 3684	No	ns	0.9992
3 vs. 8	621.9	-2507 to 3751	No	ns	0.9983
4 vs. 5	55.33	-3073 to 3184	No	ns	>0.9999
4 vs. 6	116.3	-3012 to 3245	No	ns	>0.9999
4 vs. 7	111	-3018 to 3240	No	ns	>0.9999
4 vs. 8	177.6	-2951 to 3306	No	ns	>0.9999
5 vs. 6	61	-3068 to 3190	No	ns	>0.9999
5 vs. 7	55.67	-3073 to 3184	No	ns	>0.9999
5 vs. 8	122.2	-3006 to 3251	No	ns	>0.9999
6 vs. 7	-5.333	-3134 to 3123	No	ns	>0.9999
6 vs. 8	61.23	-3067 to 3190	No	ns	>0.9999
7 vs. 8	66.57	-3062 to 3195	No	ns	>0.9999
L1-L4
1 vs. 2	75978	72849 to 79106	Yes	****	<0.0001
1 vs. 3	86978	83849 to 90106	Yes	****	<0.0001
1 vs. 4	90478	87349 to 93606	Yes	****	<0.0001
1 vs. 5	90311	87182 to 93440	Yes	****	<0.0001
1 vs. 6	91700	88572 to 94829	Yes	****	<0.0001
1 vs. 7	91939	88810 to 95068	Yes	****	<0.0001
1 vs. 8	92467	89338 to 95596	Yes	****	<0.0001
2 vs. 3	11000	7871 to 14129	Yes	****	<0.0001
2 vs. 4	14500	11371 to 17629	Yes	****	<0.0001
2 vs. 5	14333	11205 to 17462	Yes	****	<0.0001
2 vs. 6	15723	12594 to 18851	Yes	****	<0.0001
2 vs. 7	15961	12833 to 19090	Yes	****	<0.0001
2 vs. 8	16489	13361 to 19618	Yes	****	<0.0001
3 vs. 4	3500	371.4 to 6629	Yes	*	0.0185
3 vs. 5	3333	204.7 to 6462	Yes	*	0.0293
3 vs. 6	4723	1594 to 7851	Yes	***	0.0004
3 vs. 7	4961	1833 to 8090	Yes	***	0.0002
3 vs. 8	5489	2361 to 8618	Yes	****	<0.0001
4 vs. 5	-166.7	-3295 to 2962	No	ns	>0.9999
4 vs. 6	1223	-1906 to 4351	No	ns	0.9161
4 vs. 7	1461	-1667 to 4590	No	ns	0.8141
4 vs. 8	1989	-1139 to 5118	No	ns	0.4832
5 vs. 6	1389	-1739 to 4518	No	ns	0.8496
5 vs. 7	1628	-1501 to 4757	No	ns	0.7189
5 vs. 8	2156	-972.6 to 5285	No	ns	0.3796
6 vs. 7	238.7	-2890 to 3367	No	ns	>0.9999
6 vs. 8	766.7	-2362 to 3895	No	ns	0.9936
7 vs. 8	528	-2601 to 3657	No	ns	0.9994
Fig. 10C
% Animals expressing DAF-7 GFP in ASI
One Way ANOVA
ANOVA table	SS	DF	MS	F (DFn, DFd)	P value
Treatment (between columns)	24815	3	8272	F (3, 28) = 68.27	P<0.0001
Residual (within columns)	3393	28	121.2
Total	28208	31
Tukey's multiple comparisons test	Mean Diff.	95.00% CI of diff.	Below threshold?	Summary	Adjusted P Value
E. coli OP50 vs. ensemble	36.72	21.69 to 51.74	Yes	****	<0.0001
E. coli OP50 vs. E. coli + pheromone	63.2	43.80 to 82.60	Yes	****	<0.0001
E. coli OP50 vs. ensemble	61.54	48.99 to 74.08	Yes	****	<0.0001
ensemble vs. E. coli + pheromone	26.48	5.232 to 47.73	Yes	*	0.0103
ensemble vs. ensemble	24.82	9.567 to 40.07	Yes	***	0.0007
E. coli + pheromone vs. ensemble	-1.664	-21.24 to 17.91	No	ns	0.9955

[truncated: 6 more sheets: Figure 11, Figure S2, Figure S3, Figure S4, Figure S5, Figure S6]
