# Supplementary material for: Interspecies relationships of natural amoebae and bacteria with C. elegans create environments propitious for multigenerational diapause
Source: mSystems. 2025 Mar 20;10(4):e01566-24. doi: 10.1128/msystems.01566-24 (PMC12013276; doi:10.1128/msystems.01566-24)
Supplement: Combined legends for Movies and Datasets — Legends for the supplemental movies and data sets. [file msystems.01566-24-s0004.txt]

Movie S1. Amoebae trophozoites and cysts on plates with ensemble bacteria 

Movie S2. Amoebae moving and propagating on a bacterial lawn

Movie S3. C. elegans feeding on amoebae trophozoites but not cysts

Movie S4. Response of amoebae becoming round upon the encounter with C. elegans 

Dataset 1. Contains all the data in the manuscript.

Dataset 2. Contains all the statistical analyses in the manuscript.
